# Supplementary material for: Inhibition of a Novel CLK1-THRAP3-PPARγ Axis Improves Insulin Sensitivity
Source: Front Physiol. 2021 Aug 30;12:699578. doi: 10.3389/fphys.2021.699578 (PMC8435799; doi:10.3389/fphys.2021.699578)
Supplement: Supplementary file 1 [file Data_Sheet_1.xlsx]

## Sheet: Sheet1
Table S1, related to Figure1 Phosphoproteome data used for Figure 1B. Class I phosphosites detected in all samples are listed.
sites	protein	description	gene	RT_1	RT_2	RT_3	RT_4	RT_5	CT_1	CT_2	CT_3	CT_4	CT_5	p	adjp	FC
H7BXB9_S_99	H7BXB9	MOUSE Protein 1700037H04Rik (Fragment) OS	1700037H04Rik	0.42197	0.291511	0.471983	0.38506	0.458935	0.396911	0.384688	0.368916	0.436854	0.279994	0.457991	0.605615	0.911646
Q9D927_S_21	Q9D927	MOUSE Putative uncharacterized protein OS	1810009N02Rik	0.359191	0.44355	0.450347	0.402493	0.462999	0.482703	0.596678	0.64997	0.564852	0.534468	0.00415795	0.0353945	1.27348
Q3TKJ9_S_65	Q3TKJ9	MOUSE Putative uncharacterized protein (Fragment) OS	2810004N23Rik	0.178872	0.196409	0.246931	0.190426	0.231241	0.307666	0.194095	0.235774	0.2726	0.271944	0.0793888	0.186462	1.38458
Q9CZ70_S_109	Q9CZ70	MOUSE MCG129801	3110001I22Rik	0.410966	0.275263	0.373891	0.335691	0.251375	0.303959	0.239659	0.236453	0.226806	0.380147	0.246393	0.390945	0.713929
A0A0G2JEY4_S_48	A0A0G2JEY4	MOUSE Protein 3110082I17Rik OS	3110082I17Rik	0.567413	0.378877	0.451744	0.327436	0.395195	0.319975	0.32336	0.298656	0.359657	0.331621	0.0748036	0.180068	0.818228
D3Z1F7_S_164	D3Z1F7	MOUSE Protein 4833439L19Rik OS	4833439L19Rik	0.278342	0.123025	0.121707	0.250323	0.26615	0.496427	0.298115	0.536196	0.526372	0.369566	0.00450501	0.0370944	1.98315
Q3V0P0_T_9	Q3V0P0	MOUSE Protein 4930474N05Rik OS	4930474N05Rik	0.404532	0.701547	0.27189	0.259927	0.781121	0.346594	0.293921	0.31655	0.390284	0.196529	0.187645	0.324887	0.782509
Q3V0P0_T_8	Q3V0P0	MOUSE Protein 4930474N05Rik OS	4930474N05Rik	0.404532	0.701547	0.27189	0.259927	0.781121	0.346594	0.293921	0.31655	0.390284	0.196529	0.187645	0.324887	0.782509
J3KMQ6_S_18	J3KMQ6	MOUSE Protein 5730455P16Rik OS	5730455P16Rik	1.13384	0.796793	0.997639	0.87433	0.895022	0.546561	0.799321	0.556051	0.651442	0.500276	0.00317335	0.0305636	0.621271
J3KMQ6_S_19	J3KMQ6	MOUSE Protein 5730455P16Rik OS	5730455P16Rik	1.40399	1.07597	1.23299	0.959359	1.05035	0.825052	1.05547	0.759965	0.81635	0.754927	0.0155885	0.07021	0.758713
A0A0G2JE98_S_13	A0A0G2JE98	MOUSE PACRG-like protein (Fragment) OS	5730480H06Rik	0.379233	0.260184	0.205093	0.188756	0.231232	0.304035	0.269912	0.319631	0.215648	0.33114	0.406798	0.559775	1.31485
Q8BQ08_S_3	Q8BQ08	MOUSE Protein 5730596B20Rik OS	5730596B20Rik	0.627245	0.652809	0.467736	0.505674	0.453489	0.605466	0.559452	0.57538	0.786737	0.441747	0.473637	0.618845	1.13785
Q8BU75_S_178	Q8BU75	MOUSE Putative uncharacterized protein OS	Aaas	0.873376	0.795769	1.02287	0.807335	0.894136	0.808121	1.03128	0.903547	0.917704	1.01654	0.353334	0.505317	1.05075
Q3UHJ0_T_604	Q3UHJ0	MOUSE AP2-associated protein kinase 1 OS	Aak1	1.45154	1.55352	1.60345	1.6662	1.79856	2.39649	1.96647	1.90637	2.12895	1.88219	0.00617853	0.0435052	1.2264
Q3UHJ0_T_618	Q3UHJ0	MOUSE AP2-associated protein kinase 1 OS	Aak1	3.85323	4.49683	4.23151	4.17301	4.88924	4.69507	4.49807	4.6274	4.89589	5.18231	0.0690207	0.17178	1.10955
Q3UHJ0_S_676	Q3UHJ0	MOUSE AP2-associated protein kinase 1 OS	Aak1	0.392027	0.35934	0.30082	0.37129	0.341561	0.472941	0.557165	0.456649	0.279185	0.921817	0.157673	0.288102	1.31614
Q3UHJ0_S_622	Q3UHJ0	MOUSE AP2-associated protein kinase 1 OS	Aak1	2.44759	2.86408	3.00858	2.37447	2.97014	2.85137	2.74046	2.88063	2.98166	3.1399	0.262422	0.408019	1.00578
Q8R0P4_S_46	Q8R0P4	MOUSE Mth938 domain-containing protein OS	Aamdc	0.287784	0.291252	0.236716	0.297884	0.262425	0.263914	0.247274	0.287915	0.202047	0.179634	0.13653	0.263018	0.859234
Q3THG9_S_88	Q3THG9	MOUSE Alanyl-tRNA editing protein Aarsd1 OS	Aarsd1	0.323641	0.249225	0.407366	0.259945	0.290819	0.385993	0.307431	0.388274	0.292337	0.375447	0.252182	0.397997	1.291
Q3THG9_S_409	Q3THG9	MOUSE Alanyl-tRNA editing protein Aarsd1 OS	Aarsd1	0.232872	0.397258	0.240345	0.264249	0.200505	0.259415	0.204372	0.238358	0.249449	0.150397	0.278885	0.426693	0.991729
Q6ZPZ4_S_309	Q6ZPZ4	MOUSE MKIAA1062 protein (Fragment) OS	Abca2	1.57445	1.42165	1.35228	1.32801	1.28848	1.14439	1.27234	1.06617	1.20009	0.902979	0.00992645	0.054914	0.846265
Q6ZPZ4_S_313	Q6ZPZ4	MOUSE MKIAA1062 protein (Fragment) OS	Abca2	0.539233	0.511921	0.620727	0.428153	0.374658	0.42842	0.495746	0.537057	0.523657	0.565815	0.766321	0.848146	1.02292
Q9CXJ4_S_697	Q9CXJ4	MOUSE ATP-binding cassette sub-family B member 8	Abcb8	0.794764	0.889871	1.16052	0.759934	0.919622	0.583536	0.775312	1.29602	0.973239	0.991182	0.895323	0.93775	1.09369
A5D6P3_S_882	A5D6P3	MOUSE ATP-binding cassette	Abcc1	0.264684	0.209765	0.347811	0.161775	0.278007	0.308935	0.319628	0.235807	0.363382	0.593385	0.153918	0.283239	1.20758
A5D6P3_S_878	A5D6P3	MOUSE ATP-binding cassette	Abcc1	0.414814	0.325645	0.371812	0.210846	0.271724	0.235037	0.261231	0.370653	0.193061	0.201896	0.204593	0.34385	0.721757
A5D6P3_S_289	A5D6P3	MOUSE ATP-binding cassette	Abcc1	0.623569	0.656785	0.657598	0.821147	0.777529	0.740397	0.78926	0.847473	0.657976	0.805553	0.263835	0.409181	1.20022
A5D6P3_S_290	A5D6P3	MOUSE ATP-binding cassette	Abcc1	0.807692	0.915173	0.849308	0.930404	0.959672	0.855566	0.958015	1.02847	0.823265	0.97362	0.478666	0.622875	1.04681
E9Q467_T_571	E9Q467	MOUSE Protein Abcc4 OS	Abcc4	1.65025	1.9068	1.51706	1.28447	1.19171	1.58554	1.65462	1.30056	1.63554	1.89642	0.5329	0.668579	1.0781
E9Q467_T_567	E9Q467	MOUSE Protein Abcc4 OS	Abcc4	0.201476	0.149081	0.192608	0.108715	0.143555	0.135831	0.208392	0.100383	0.130076	0.245041	0.883352	0.929054	0.911125
F8WJ10_S_509	F8WJ10	MOUSE Multidrug resistance-associated protein 5 (Fragment) OS	Abcc5	0.777975	0.557538	0.684472	0.535317	0.56429	0.435008	0.489663	0.526483	0.419142	0.357964	0.0148819	0.068373	0.770895
Q3TU16_S_11	Q3TU16	MOUSE Putative uncharacterized protein (Fragment) OS	Abcd2	0.567645	0.989876	0.622579	0.658249	0.735708	0.82609	0.698754	0.529115	0.742063	0.456194	0.54132	0.675286	1.06154
Q6P542_S_225	Q6P542	MOUSE ATP-binding cassette sub-family F member 1 OS	Abcf1	13.945	14.6798	15.1595	15.8071	18.5455	22.675	21.2883	26.4438	22.7337	21.5122	0.0003566	0.0126412	1.49576
Q6P542_S_194	Q6P542	MOUSE ATP-binding cassette sub-family F member 1 OS	Abcf1	9.31952	8.64207	9.65529	8.91813	8.66534	7.61289	7.32277	8.65367	7.94458	6.6746	0.00913054	0.0531646	0.853642
Q6P542_S_90	Q6P542	MOUSE ATP-binding cassette sub-family F member 1 OS	Abcf1	1.19438	1.12585	1.05974	1.09532	1.2074	1.05902	0.944889	0.898811	1.08469	0.781222	0.0260025	0.0942132	0.839269
Q6P542_S_107	Q6P542	MOUSE ATP-binding cassette sub-family F member 1 OS	Abcf1	0.99684	0.908667	0.758373	0.689956	0.884296	0.705355	0.748969	0.628249	0.814356	0.570181	0.0599745	0.157329	0.797646
Q6P542_S_138	Q6P542	MOUSE ATP-binding cassette sub-family F member 1 OS	Abcf1	0.324345	0.331501	0.213774	0.328964	0.426881	0.314646	0.277179	0.332234	0.252665	0.290659	0.424113	0.575341	0.883558
B6DQM2_S_442	B6DQM2	MOUSE Abhydrolase domain-containing protein 15 OS	Abhd15	0.177947	0.232953	0.198015	0.163215	0.187747	0.186828	0.397767	0.202551	0.27484	0.162489	0.288663	0.436649	1.07885
Q9DBL9_S_124	Q9DBL9	MOUSE 1-acylglycerol-3-phosphate O-acyltransferase ABHD5 OS	Abhd5	0.141129	0.201807	0.229395	0.156823	0.236718	0.135817	0.216139	0.164705	0.153185	0.130956	0.215741	0.356601	0.75907
A0A087WR90_S_127	A0A087WR90	MOUSE Abl interactor 2 (Fragment) OS	Abi2	2.43325	2.17585	2.11176	1.62376	2.08397	1.90105	1.78336	1.7726	2.31655	1.64957	0.28255	0.429982	0.844488
Q8R0M1_S_135	Q8R0M1	MOUSE Abi3bp protein (Fragment) OS	Abi3bp	0.208877	0.146701	0.177072	0.188765	0.164992	0.0902068	0.0700675	0.0921489	0.113759	0.0484215	0.000267455	0.0112048	0.509436
Q61055_S_324	Q61055	MOUSE Protein tyrosine kinase (Fragment) OS	Abl2	0.493555	0.506553	0.581687	0.374952	0.632237	0.592827	0.672001	0.499929	0.583901	0.660494	0.159698	0.290244	1.17031
Q3UP03_S_478	Q3UP03	MOUSE Putative uncharacterized protein (Fragment) OS	Ablim1	2.86234	2.33273	2.41938	2.16151	2.51896	1.49914	1.16852	1.18267	1.41586	1.04745	5.73445e-05	0.00790423	0.488834
Q3UP03_S_350	Q3UP03	MOUSE Putative uncharacterized protein (Fragment) OS	Ablim1	1.02827	1.10422	1.12201	0.961699	1.08765	0.673474	0.759991	0.691595	0.690983	0.52657	5.8034e-05	0.00790423	0.635302
Q3UP03_S_346	Q3UP03	MOUSE Putative uncharacterized protein (Fragment) OS	Ablim1	0.699301	0.767574	0.800005	0.673804	0.711501	0.427085	0.488383	0.402001	0.39689	0.256815	0.000174436	0.00989977	0.565004
Q3UP03_S_477	Q3UP03	MOUSE Putative uncharacterized protein (Fragment) OS	Ablim1	5.55893	4.92275	4.93291	4.85438	5.61781	3.72377	3.1462	3.41262	4.01701	2.46483	0.000752555	0.0169226	0.691806
Q3UP03_T_357	Q3UP03	MOUSE Putative uncharacterized protein (Fragment) OS	Ablim1	0.357457	0.352044	0.370019	0.297751	0.315922	0.274143	0.246986	0.252304	0.237277	0.229775	0.000979522	0.018685	0.701575
Q3UP03_T_353	Q3UP03	MOUSE Putative uncharacterized protein (Fragment) OS	Ablim1	0.232608	0.133092	0.174305	0.14899	0.185893	0.0541514	0.055122	0.0973353	0.129164	0.0808644	0.00354876	0.0325435	0.463924
Q3UP03_S_376	Q3UP03	MOUSE Putative uncharacterized protein (Fragment) OS	Ablim1	1.13176	1.23579	1.17041	1.00075	1.25798	0.810479	0.929066	1.13392	0.937474	0.589411	0.0320329	0.106588	0.793795
Q3UP03_S_545	Q3UP03	MOUSE Putative uncharacterized protein (Fragment) OS	Ablim1	1.30669	1.24049	1.266	1.06563	1.21237	1.68067	2.16431	1.85379	1.30034	2.66788	0.034976	0.112352	1.4944
Q3UP03_S_140	Q3UP03	MOUSE Putative uncharacterized protein (Fragment) OS	Ablim1	0.634659	0.818541	0.544763	0.716341	0.755831	0.641309	0.497301	0.474883	0.65	0.556151	0.0637512	0.163967	0.776377
Q3UP03_T_275	Q3UP03	MOUSE Putative uncharacterized protein (Fragment) OS	Ablim1	0.961731	1.00096	1.10481	1.11097	1.15387	0.860801	0.850039	0.992251	1.10238	0.582985	0.0979702	0.210998	0.779137
Q3UP03_S_355	Q3UP03	MOUSE Putative uncharacterized protein (Fragment) OS	Ablim1	1.49063	1.16663	1.34958	1.52074	1.32681	1.18278	1.01783	1.53816	1.22872	0.86761	0.163618	0.295767	0.876402
Q3UP03_S_291	Q3UP03	MOUSE Putative uncharacterized protein (Fragment) OS	Ablim1	2.52828	2.28983	1.94497	1.62036	1.98045	1.9743	2.02154	1.36118	2.3096	2.26581	0.717458	0.814784	1.02074
Q3UP03_S_397	Q3UP03	MOUSE Putative uncharacterized protein (Fragment) OS	Ablim1	0.455388	0.576039	0.526534	0.215251	0.38193	0.521848	0.454389	0.449558	0.468843	0.282147	0.955605	0.974056	0.997806
D3YYR9_S_170	D3YYR9	MOUSE Actin-binding LIM protein 2 (Fragment) OS	Ablim2	0.358829	0.328856	0.380699	0.399125	0.461819	0.405655	0.561647	0.361562	0.400933	0.395242	0.378224	0.530417	1.05315
Q69ZX8_S_503	Q69ZX8	MOUSE Actin-binding LIM protein 3 OS	Ablim3	3.60833	3.45213	3.59889	3.33777	3.51499	3.06567	3.25148	2.96637	3.15853	3.24022	0.00112069	0.01962	0.898587
Q69ZX8_S_373	Q69ZX8	MOUSE Actin-binding LIM protein 3 OS	Ablim3	1.97793	1.66865	2.15879	1.26019	1.64273	1.42891	1.4228	1.4917	1.09801	1.52948	0.0915669	0.203184	0.85633
Q69ZX8_S_502	Q69ZX8	MOUSE Actin-binding LIM protein 3 OS	Ablim3	3.84576	3.51683	3.93713	4.20861	3.96952	3.84611	4.32328	4.55692	4.29091	3.93216	0.12826	0.252793	1.08986
Q69ZX8_S_372	Q69ZX8	MOUSE Actin-binding LIM protein 3 OS	Ablim3	0.618789	0.607023	0.838939	0.588409	0.750124	0.565378	0.737307	0.648009	0.406936	0.529268	0.201326	0.339869	0.913685
Q69ZX8_S_388	Q69ZX8	MOUSE Actin-binding LIM protein 3 OS	Ablim3	1.35289	1.55334	1.65429	1.6361	1.78975	1.54682	1.97434	2.01383	1.51747	1.53924	0.396589	0.549049	0.945431
Q69ZX8_S_575	Q69ZX8	MOUSE Actin-binding LIM protein 3 OS	Ablim3	0.345165	0.184715	0.359201	0.326839	0.439899	0.400288	0.34094	0.372849	0.333884	0.34259	0.562008	0.694101	0.992537
Q69ZX8_S_280	Q69ZX8	MOUSE Actin-binding LIM protein 3 OS	Ablim3	0.745072	0.607686	0.691137	0.436275	0.618313	0.613248	0.706438	0.565046	0.915116	0.446319	0.763475	0.846234	0.991807
Q69ZX8_T_542	Q69ZX8	MOUSE Actin-binding LIM protein 3 OS	Ablim3	0.440058	0.464786	0.424601	0.264295	0.326234	0.337147	0.357316	0.348735	0.394501	0.466525	0.945922	0.967517	0.841535
Q69ZX8_S_282	Q69ZX8	MOUSE Actin-binding LIM protein 3 OS	Ablim3	4.20445	3.39761	3.94839	2.71187	3.56124	3.74948	3.68393	3.15268	4.05184	3.07583	0.946545	0.967863	1.03445
Q921H8_S_291	Q921H8	MOUSE 3-ketoacyl-CoA thiolase A	Acaa1a	0.721053	0.443514	0.475506	0.527975	0.494129	0.503077	0.671406	0.56806	0.610162	0.479417	0.590048	0.714681	1.14962
Q8BWT1_T_30	Q8BWT1	MOUSE 3-ketoacyl-CoA thiolase	Acaa2	0.235506	0.332585	0.242541	0.793707	0.842081	0.759827	1.27796	0.761448	0.681691	1.76112	0.0592313	0.156453	2.28948
Q8BWT1_S_28	Q8BWT1	MOUSE 3-ketoacyl-CoA thiolase	Acaa2	1.58714	1.5525	1.31509	1.57856	1.88495	1.51923	2.22185	1.31937	1.12376	2.66101	0.569542	0.699473	0.962417
Q5SWU9_S_103	Q5SWU9	MOUSE Acetyl-CoA carboxylase 1 OS	Acaca	0.206249	0.335809	0.309586	0.291639	0.404224	0.479402	0.54221	0.45951	0.518057	0.578668	0.00109533	0.019578	1.67339
Q5SWU9_S_2156	Q5SWU9	MOUSE Acetyl-CoA carboxylase 1 OS	Acaca	0.232271	0.332676	0.387672	0.233822	0.342894	0.515104	0.51907	0.512656	0.386563	0.476351	0.00252781	0.0273245	1.54101
Q5SWU9_S_79	Q5SWU9	MOUSE Acetyl-CoA carboxylase 1 OS	Acaca	5.97123	6.92691	5.18504	5.92906	8.9079	9.42533	12.6594	13.8587	8.2632	8.40972	0.0230618	0.0886293	1.57846
Q5SWU9_S_2344	Q5SWU9	MOUSE Acetyl-CoA carboxylase 1 OS	Acaca	0.429372	0.369823	0.318352	0.270944	0.303858	0.412781	0.349821	0.392872	0.460019	0.441639	0.0669589	0.169011	1.29662
Q5SWU9_S_29	Q5SWU9	MOUSE Acetyl-CoA carboxylase 1 OS	Acaca	25.6762	27.1034	23.3907	22.6218	33.5165	24.7233	23.8022	21.8272	24.9987	18.9347	0.155441	0.285247	0.927015
Q5SWU9_S_25	Q5SWU9	MOUSE Acetyl-CoA carboxylase 1 OS	Acaca	4.05108	4.60466	3.64591	3.38577	5.44167	4.06857	3.755	3.13914	3.89567	2.96933	0.168502	0.300439	0.926913
Q5SWU9_S_47	Q5SWU9	MOUSE Acetyl-CoA carboxylase 1 OS	Acaca	0.446822	0.51159	0.263087	0.303785	0.690295	0.391714	0.749335	0.511173	0.611053	0.59937	0.220468	0.362216	1.3414
Q5SWU9_S_23	Q5SWU9	MOUSE Acetyl-CoA carboxylase 1 OS	Acaca	1.11185	1.31333	0.949553	0.888785	1.28297	0.966963	1.10642	0.991151	1.06539	0.840285	0.278577	0.426316	0.891445
Q5SWU9_S_1258	Q5SWU9	MOUSE Acetyl-CoA carboxylase 1 OS	Acaca	0.699056	1.06819	0.725522	0.783245	1.32258	0.853868	0.601892	0.872831	0.782876	0.786274	0.326256	0.476169	1.00387
Q5SWU9_S_49	Q5SWU9	MOUSE Acetyl-CoA carboxylase 1 OS	Acaca	1.69363	1.33297	1.02102	1.01644	1.73602	1.36157	2.13285	1.26329	1.55345	1.48086	0.38888	0.541348	1.11095
Q5SWU9_T_2152	Q5SWU9	MOUSE Acetyl-CoA carboxylase 1 OS	Acaca	0.752118	0.65064	0.624483	0.460246	0.762867	0.879242	0.806044	0.558778	0.733705	0.629932	0.395818	0.548874	1.12767
Q5SWU9_S_2342	Q5SWU9	MOUSE Acetyl-CoA carboxylase 1 OS	Acaca	0.0786676	0.154931	0.181563	0.099873	0.147525	0.121603	0.0841624	0.15429	0.0808883	0.122528	0.421498	0.573049	0.824283
E9Q4Z2_S_459	E9Q4Z2	MOUSE Acetyl-CoA carboxylase 2 OS	Acacb	0.405476	0.591805	0.504215	0.665453	0.71711	0.948192	0.988199	1.27626	1.04952	1.22945	0.000335201	0.0122727	1.77342
E9Q4Z2_S_182	E9Q4Z2	MOUSE Acetyl-CoA carboxylase 2 OS	Acacb	0.479677	0.454882	0.582481	0.415713	0.518189	0.284651	0.251312	0.271634	0.29817	0.273955	0.00110625	0.01962	0.571124
E9Q4Z2_S_181	E9Q4Z2	MOUSE Acetyl-CoA carboxylase 2 OS	Acacb	0.479677	0.454882	0.582481	0.415713	0.518189	0.284651	0.251312	0.271634	0.29817	0.273955	0.00110625	0.01962	0.571124
E9Q4Z2_S_1332	E9Q4Z2	MOUSE Acetyl-CoA carboxylase 2 OS	Acacb	1.95986	2.18687	2.37446	2.42224	2.92423	7.03469	7.17871	6.18871	5.71598	9.48258	0.00133756	0.0207449	2.96264
E9Q4Z2_S_185	E9Q4Z2	MOUSE Acetyl-CoA carboxylase 2 OS	Acacb	1.29413	1.34291	1.69502	1.43291	1.56696	1.11684	1.19523	1.19267	1.07625	0.864323	0.00451214	0.0370944	0.779422
E9Q4Z2_S_136	E9Q4Z2	MOUSE Acetyl-CoA carboxylase 2 OS	Acacb	1.85398	2.11115	1.28531	2.21102	3.18416	3.8828	3.42915	6.20833	6.78976	4.54978	0.00859043	0.0515426	2.15512
E9Q4Z2_S_212	E9Q4Z2	MOUSE Acetyl-CoA carboxylase 2 OS	Acacb	2.13773	2.82974	2.32394	2.63607	2.55163	3.00677	3.81999	4.22344	3.31003	3.06617	0.00939888	0.0537417	1.29722
E9Q4Z2_S_198	E9Q4Z2	MOUSE Acetyl-CoA carboxylase 2 OS	Acacb	0.914551	1.07585	0.965106	1.15456	1.42807	1.35081	1.46208	1.60481	1.50432	1.36867	0.0137545	0.0654563	1.35901
E9Q4Z2_S_190	E9Q4Z2	MOUSE Acetyl-CoA carboxylase 2 OS	Acacb	0.129763	0.149021	0.159345	0.15731	0.0958787	0.149711	0.0768772	0.0639684	0.132151	0.0622868	0.101288	0.216025	0.515883
E9Q4Z2_S_630	E9Q4Z2	MOUSE Acetyl-CoA carboxylase 2 OS	Acacb	0.317011	0.212741	0.279544	0.177014	0.204314	0.281798	0.315306	0.175183	0.299035	0.246856	0.497893	0.638781	1.3246
E9Q4Z2_S_2444	E9Q4Z2	MOUSE Acetyl-CoA carboxylase 2 OS	Acacb	0.247908	0.213042	0.184472	0.0931964	0.264231	0.133237	0.120154	0.125458	0.409371	0.162985	0.874974	0.923138	0.625403
D3YTQ5_S_92	D3YTQ5	MOUSE Acyl-CoA dehydrogenase family member 11 OS	Acad11	0.724423	1.08181	0.868669	0.949539	1.07618	0.904096	0.98143	1.1432	1.03259	1.1334	0.262507	0.408051	1.08747
Q8JZN5_T_482	Q8JZN5	MOUSE Acyl-CoA dehydrogenase family member 9	Acad9	0.606982	0.723235	0.626282	0.650861	0.587464	0.192402	0.216578	0.355859	0.205521	0.239866	8.30915e-06	0.00618519	0.345815
A0A0R4J083_S_54	A0A0R4J083	MOUSE Long-chain-specific acyl-CoA dehydrogenase	Acadl	3.32409	3.0518	3.77673	3.54261	3.52149	4.84071	4.88154	5.24426	4.97268	5.02827	2.02476e-05	0.00618519	1.4121
A0A0R4J083_S_55	A0A0R4J083	MOUSE Long-chain-specific acyl-CoA dehydrogenase	Acadl	7.13945	7.38838	8.51318	9.14068	9.41566	11.3953	12.0895	12.8841	11.7739	12.7919	0.000218303	0.0105374	1.42009
A0A0R4J083_S_362	A0A0R4J083	MOUSE Long-chain-specific acyl-CoA dehydrogenase	Acadl	3.64123	3.26441	3.50568	3.72359	3.65551	4.69437	4.01243	4.49932	4.31254	4.64882	0.000648952	0.0160945	1.23566
A0A0R4J083_S_63	A0A0R4J083	MOUSE Long-chain-specific acyl-CoA dehydrogenase	Acadl	0.278244	0.195216	0.34679	0.444796	0.413198	0.365256	0.423058	0.560596	0.560228	0.484642	0.0432158	0.127347	1.39751
A0A0R4J083_S_193	A0A0R4J083	MOUSE Long-chain-specific acyl-CoA dehydrogenase	Acadl	0.853953	0.892582	0.977167	0.734604	0.748943	0.866649	0.788254	0.759965	0.693571	0.634494	0.163079	0.29505	0.889938
A0A0R4J083_S_364	A0A0R4J083	MOUSE Long-chain-specific acyl-CoA dehydrogenase	Acadl	0.747523	0.677991	0.803496	0.531417	0.546037	0.616691	0.650095	0.631215	0.495444	0.636653	0.398197	0.550828	0.931008
A0A0R4J083_Y_282	A0A0R4J083	MOUSE Long-chain-specific acyl-CoA dehydrogenase	Acadl	0.183829	0.190294	0.113671	0.143443	0.0840802	0.173504	0.131738	0.0953976	0.212696	0.119903	0.904862	0.944674	0.918405
P45952_T_351	P45952	MOUSE Medium-chain specific acyl-CoA dehydrogenase	Acadm	3.69135	4.91372	5.60051	5.19899	4.67954	5.6368	6.20094	6.45999	5.51785	6.16736	0.0171997	0.0738059	1.25513
P50544_S_288	P50544	MOUSE Very long-chain specific acyl-CoA dehydrogenase	Acadvl	0.117134	0.191806	0.218482	0.331882	0.410654	0.478034	0.686041	0.570309	0.632605	0.620121	0.0009434	0.0183334	2.83832
P50544_S_591	P50544	MOUSE Very long-chain specific acyl-CoA dehydrogenase	Acadvl	0.788024	0.569593	0.932837	0.734421	0.842524	1.2081	1.49515	2.21784	1.37348	2.11913	0.00909727	0.0530869	1.89734
P50544_S_57	P50544	MOUSE Very long-chain specific acyl-CoA dehydrogenase	Acadvl	1.18452	0.857098	1.33038	0.860381	0.984224	1.52013	1.14561	1.52007	1.45061	1.64447	0.011126	0.0587849	1.54444
P50544_S_523	P50544	MOUSE Very long-chain specific acyl-CoA dehydrogenase	Acadvl	0.244029	0.228345	0.361565	0.292906	0.231758	0.349225	0.356365	0.421966	0.363119	0.379907	0.0113819	0.0594864	1.48801
P50544_S_58	P50544	MOUSE Very long-chain specific acyl-CoA dehydrogenase	Acadvl	0.577835	0.60095	0.682832	0.531417	0.51258	0.771571	0.988382	1.19387	0.876212	1.94018	0.0508228	0.141324	1.71049
P50544_S_521	P50544	MOUSE Very long-chain specific acyl-CoA dehydrogenase	Acadvl	0.208222	0.185475	0.202268	0.178684	0.175698	0.228929	0.185159	0.209646	0.237056	0.209554	0.0658887	0.167802	1.13032
P50544_S_625	P50544	MOUSE Very long-chain specific acyl-CoA dehydrogenase	Acadvl	1.37354	1.36628	1.65788	1.43071	1.45114	1.59964	1.54317	1.43199	1.57479	1.71972	0.133315	0.259022	1.1007
P50544_S_518	P50544	MOUSE Very long-chain specific acyl-CoA dehydrogenase	Acadvl	0.112398	0.102506	0.104938	0.141823	0.150167	0.207989	0.143881	0.104785	0.0777912	0.0568464	0.890955	0.934453	0.932265
Q6ZQK5_S_379	Q6ZQK5	MOUSE Arf-GAP with coiled-coil	Acap2	0.41542	0.532205	0.644426	0.545734	0.714896	0.530243	0.62956	0.688103	0.529809	0.630521	0.620534	0.739817	1.1536
Q8QZT1_S_230	Q8QZT1	MOUSE Acetyl-CoA acetyltransferase	Acat1	0.188449	0.252045	0.487356	0.240562	0.267459	0.197694	0.135754	0.442989	0.145082	0.216216	0.456858	0.604705	0.78436
Q8QZT1_S_238	Q8QZT1	MOUSE Acetyl-CoA acetyltransferase	Acat1	0.175711	0.136851	0.111053	0.119669	0.156352	0.124395	0.119363	0.181422	0.102258	0.143382	0.756719	0.841623	0.908976
Q5XG73_S_208	Q5XG73	MOUSE Acyl-CoA-binding domain-containing protein 5 OS	Acbd5	0.114144	0.200506	0.17877	0.345561	0.42292	0.51317	0.537866	0.682696	0.864969	0.804621	0.00161746	0.0227179	3.40487
Q5XG73_S_185	Q5XG73	MOUSE Acyl-CoA-binding domain-containing protein 5 OS	Acbd5	1.27214	1.07982	1.03541	0.746902	0.942353	1.22494	1.34089	0.880917	1.06988	1.3283	0.24413	0.388367	1.18305
Q5XG73_S_191	Q5XG73	MOUSE Acyl-CoA-binding domain-containing protein 5 OS	Acbd5	2.36156	1.93867	2.05839	2.14632	2.31704	2.07164	1.90213	2.24899	2.11775	1.74837	0.248406	0.393039	0.965206
Q5XG73_S_187	Q5XG73	MOUSE Acyl-CoA-binding domain-containing protein 5 OS	Acbd5	2.52056	2.14717	2.2036	2.07313	2.43561	2.27146	2.12361	1.98536	2.37069	1.90824	0.270347	0.416718	0.963702
Q5XG73_S_421	Q5XG73	MOUSE Acyl-CoA-binding domain-containing protein 5 OS	Acbd5	1.00928	0.882461	0.732611	0.896218	0.971973	1.01644	0.721575	0.636574	0.950626	0.724022	0.345306	0.495996	0.807863
Q5XG73_S_206	Q5XG73	MOUSE Acyl-CoA-binding domain-containing protein 5 OS	Acbd5	0.795438	1.03741	0.923368	0.811419	0.67765	0.873488	0.690248	0.701882	0.98533	0.760618	0.588637	0.713785	0.937392
Q5XG73_S_184	Q5XG73	MOUSE Acyl-CoA-binding domain-containing protein 5 OS	Acbd5	0.603349	0.567973	0.497359	0.437362	0.550908	0.613861	0.621283	0.373519	0.507662	0.471485	0.808064	0.878906	0.921502
Q3U3Q7_S_1305	Q3U3Q7	MOUSE Putative uncharacterized protein OS	Ace	1.10272	1.34658	1.22357	1.46705	1.21955	0.511095	0.7465	1.12272	0.414844	0.760814	0.00669041	0.0451553	0.610098
F6RJ39_S_437	F6RJ39	MOUSE Apoptotic chromatin condensation inducer in the nucleus OS	Acin1	0.80132	0.561436	0.64887	0.614839	0.528226	0.354875	0.41912	0.387657	0.250183	0.325503	0.00165633	0.022926	0.577184
F6RJ39_S_937	F6RJ39	MOUSE Apoptotic chromatin condensation inducer in the nucleus OS	Acin1	4.02308	4.54599	4.71835	4.66762	4.93391	5.59059	5.08459	5.88059	6.09271	5.45653	0.00205886	0.0253997	1.19774
F6RJ39_S_832	F6RJ39	MOUSE Apoptotic chromatin condensation inducer in the nucleus OS	Acin1	3.82431	3.63057	3.98125	3.87823	3.19238	3.03846	3.39997	3.09043	2.9212	2.94382	0.00737071	0.0476576	0.794511
Q9JIX8_S_898	Q9JIX8	MOUSE Apoptotic chromatin condensation inducer in the nucleus OS	Acin1	4.59255	4.01535	4.36271	4.45696	3.53103	3.25941	3.72349	3.35688	3.47137	3.14745	0.00980474	0.0546402	0.769449
F6RJ39_S_603	F6RJ39	MOUSE Apoptotic chromatin condensation inducer in the nucleus OS	Acin1	1.27618	1.13591	1.27526	2.15751	2.09332	2.36381	2.59425	2.70146	2.68727	2.3263	0.00996602	0.0549602	2.03282
F6RJ39_S_601	F6RJ39	MOUSE Apoptotic chromatin condensation inducer in the nucleus OS	Acin1	1.27618	1.13591	1.27526	2.15751	2.09332	2.36381	2.59425	2.70146	2.68727	2.3263	0.00996602	0.0549602	2.03282
F6RJ39_S_154	F6RJ39	MOUSE Apoptotic chromatin condensation inducer in the nucleus OS	Acin1	0.893596	0.889148	0.823016	0.689773	0.643062	0.665833	0.685446	0.50658	0.500323	0.510284	0.0128823	0.0632419	0.620016
F6RJ39_S_552	F6RJ39	MOUSE Apoptotic chromatin condensation inducer in the nucleus OS	Acin1	0.948986	0.563207	0.679446	0.718728	0.592433	0.495956	0.52035	0.359381	0.367866	0.470259	0.0153267	0.0694213	0.69212
F6RJ39_S_675	F6RJ39	MOUSE Apoptotic chromatin condensation inducer in the nucleus OS	Acin1	5.78674	5.77413	6.03323	6.56046	6.59396	6.56118	6.85263	7.45325	6.54412	7.14554	0.0162774	0.0715617	1.13581
F6RJ39_S_328	F6RJ39	MOUSE Apoptotic chromatin condensation inducer in the nucleus OS	Acin1	1.44155	1.14013	1.41671	1.15286	0.867666	0.986629	0.900849	0.814652	0.703201	0.828119	0.0235164	0.0896824	0.718315
F6RJ39_S_359	F6RJ39	MOUSE Apoptotic chromatin condensation inducer in the nucleus OS	Acin1	0.742805	0.662207	0.830634	0.431778	0.532851	0.513076	0.419536	0.457304	0.495486	0.274784	0.0433995	0.1274	0.690576
F6RJ39_S_162	F6RJ39	MOUSE Apoptotic chromatin condensation inducer in the nucleus OS	Acin1	3.05204	3.69027	4.04499	5.39723	5.46479	5.37128	5.18109	6.85758	6.05495	4.9694	0.0531129	0.145611	1.32789
F6RJ39_S_335	F6RJ39	MOUSE Apoptotic chromatin condensation inducer in the nucleus OS	Acin1	3.15277	2.09494	2.44297	2.13856	2.10582	1.71882	2.10504	1.85781	1.87563	1.88744	0.0676658	0.170105	0.877051
F6RJ39_S_337	F6RJ39	MOUSE Apoptotic chromatin condensation inducer in the nucleus OS	Acin1	6.73689	4.98071	5.41589	4.65019	4.87738	3.97133	4.7416	4.29416	4.59297	4.49419	0.0689671	0.17178	0.90232
F6RJ39_S_539	F6RJ39	MOUSE Apoptotic chromatin condensation inducer in the nucleus OS	Acin1	1.24426	1.2129	0.88967	0.928018	0.832339	0.959747	0.903455	0.820058	0.792888	0.693362	0.102126	0.216862	0.883666
F6RJ39_T_363	F6RJ39	MOUSE Apoptotic chromatin condensation inducer in the nucleus OS	Acin1	0.854994	0.75914	0.795244	0.522377	0.61915	0.604947	0.626313	0.499881	0.619708	0.676781	0.174128	0.307764	0.816329
F6RJ39_S_1262	F6RJ39	MOUSE Apoptotic chromatin condensation inducer in the nucleus OS	Acin1	0.763944	0.89945	0.744354	0.667059	0.965626	0.772042	0.612411	0.78427	0.835441	0.697335	0.34295	0.493343	1.0106
F6RJ39_S_425	F6RJ39	MOUSE Apoptotic chromatin condensation inducer in the nucleus OS	Acin1	2.60052	1.90113	2.69731	2.87101	3.01963	2.56561	2.73314	2.69012	2.33569	1.96402	0.523821	0.660107	0.951174
F6RJ39_S_656	F6RJ39	MOUSE Apoptotic chromatin condensation inducer in the nucleus OS	Acin1	0.133929	0.146834	0.230046	0.125749	0.177912	0.238017	0.218352	0.161107	0.16492	0.118255	0.564657	0.696345	1.12318
P56485_S_350	P56485	MOUSE Atypical chemokine receptor 3 OS	Ackr3	0.343989	0.42773	0.428992	0.377971	0.296955	0.261315	0.270191	0.32853	0.224969	0.323109	0.0204259	0.0821335	0.714845
Q3V117_S_489	Q3V117	MOUSE ATP-citrate synthase OS	Acly	0.203712	0.333881	0.340009	0.25096	0.432824	0.665692	0.73781	0.657817	0.766712	0.925251	0.000133129	0.00886984	2.2098
Q3V117_Y_682	Q3V117	MOUSE ATP-citrate synthase OS	Acly	1.33525	1.30387	0.966164	0.959542	0.951062	1.37557	1.29246	1.15296	1.28604	1.52776	0.0758239	0.181592	1.33772
Q3V117_S_455	Q3V117	MOUSE ATP-citrate synthase OS	Acly	5.52848	7.34982	6.26546	7.38275	12.5149	9.63992	11.6894	11.1823	8.70357	20.8229	0.112149	0.230847	1.52143
Q3V117_S_77	Q3V117	MOUSE ATP-citrate synthase OS	Acly	0.200017	0.361798	0.252126	0.176564	0.294204	0.344717	0.31982	0.258266	0.343268	0.308858	0.168202	0.300171	1.26849
Q3V117_S_481	Q3V117	MOUSE ATP-citrate synthase OS	Acly	6.31963	6.1612	5.50688	4.77316	6.86211	6.97526	6.48402	6.18919	5.73125	8.93021	0.200345	0.338884	1.0524
Q3V117_S_1100	Q3V117	MOUSE ATP-citrate synthase OS	Acly	0.068337	0.128995	0.177215	0.094518	0.120007	0.114038	0.0994373	0.104268	0.0700401	0.111382	0.403624	0.55642	0.868849
Q3V117_S_663	Q3V117	MOUSE ATP-citrate synthase OS	Acly	0.63858	0.498812	0.646966	0.485668	0.814774	0.709505	0.607471	0.617436	0.631587	0.792848	0.457966	0.605615	0.989049
Q3V117_S_457	Q3V117	MOUSE ATP-citrate synthase OS	Acly	3.37574	4.06246	3.49763	3.2845	5.43134	3.46796	4.19893	3.49888	3.34796	6.74671	0.683454	0.789002	1.00036
Q99KI0_S_243	Q99KI0	MOUSE Aconitate hydratase	Aco2	0.932871	0.753718	0.986318	0.803343	0.732214	0.484684	0.55058	0.603082	0.654921	0.518084	0.00243326	0.0268566	0.68536
Q99KI0_S_559	Q99KI0	MOUSE Aconitate hydratase	Aco2	2.27443	2.62142	2.82988	2.21822	2.41918	2.71691	3.05935	2.80131	3.13621	3.09722	0.00965222	0.0541893	1.26462
Q99KI0_S_237	Q99KI0	MOUSE Aconitate hydratase	Aco2	2.3781	2.23085	2.89082	2.54966	2.69623	2.67588	3.09777	3.40697	3.01114	3.43011	0.0136774	0.0652719	1.21497
Q99KI0_S_535	Q99KI0	MOUSE Aconitate hydratase	Aco2	0.631534	0.696366	0.578831	0.550781	0.660774	0.692244	0.672001	0.666333	0.782749	0.775286	0.0336097	0.109461	1.09613
Q99KI0_S_669	Q99KI0	MOUSE Aconitate hydratase	Aco2	2.09521	2.15621	2.20518	1.79459	1.52327	1.24965	1.80101	1.90814	1.37407	2.11747	0.242001	0.385954	0.859586
Q99KI0_S_239	Q99KI0	MOUSE Aconitate hydratase	Aco2	0.670871	0.566117	0.540796	0.493239	0.466576	0.545051	0.533201	0.587964	0.637654	0.813108	0.259708	0.404995	1.08722
O55137_S_56	O55137	MOUSE Acyl-coenzyme A thioesterase 1 OS	Acot1	1.694	1.75341	2.01575	2.30963	2.66214	2.91112	2.79365	3.92417	3.11178	4.32529	0.0078923	0.0490836	1.54373
O55137_S_416	O55137	MOUSE Acyl-coenzyme A thioesterase 1 OS	Acot1	0.24463	0.326019	0.272276	0.222942	0.313718	0.242899	0.247772	0.203512	0.371379	0.146286	0.45367	0.602241	0.892105
Q8CAL6_S_465	Q8CAL6	MOUSE Putative uncharacterized protein OS	Acot11	0.103918	0.0889088	0.0927388	0.135316	0.142438	0.145457	0.127572	0.149639	0.103518	0.139443	0.17936	0.314561	1.34185
Q8CAL6_S_16	Q8CAL6	MOUSE Putative uncharacterized protein OS	Acot11	0.385519	0.446538	0.643792	0.380008	0.383844	0.516	0.461309	0.5372	0.455013	0.379504	0.716429	0.814641	1.19659
Q8CAL6_S_10	Q8CAL6	MOUSE Putative uncharacterized protein OS	Acot11	0.86106	1.33622	1.41158	1.23459	1.23284	0.87594	1.50699	1.37022	0.98096	1.26879	0.925425	0.955702	1.0277
Q9R0X4_S_244	Q9R0X4	MOUSE Acyl-coenzyme A thioesterase 9	Acot9	0.368026	0.408554	0.425849	0.502049	0.31635	0.602731	0.725234	0.48749	0.706129	0.795104	0.00503521	0.03901	1.72836
Q9R0H0_S_26	Q9R0H0	MOUSE Peroxisomal acyl-coenzyme A oxidase 1 OS	Acox1	0.14671	0.129363	0.269641	0.235386	0.244806	0.202707	0.271279	0.172657	0.229275	0.164358	0.93541	0.96095	0.861167
Q8VCW8_S_385	Q8VCW8	MOUSE Acyl-CoA synthetase family member 2	Acsf2	0.736922	0.945235	0.884645	0.744562	0.72754	0.812507	0.453964	0.61691	0.83175	0.669471	0.157405	0.287843	0.899148
Q8VCW8_S_560	Q8VCW8	MOUSE Acyl-CoA synthetase family member 2	Acsf2	0.500479	0.487221	0.572059	0.557205	0.402472	0.48841	0.540107	0.467577	0.463116	0.588774	0.885943	0.93106	0.975886
D3Z041_S_74	D3Z041	MOUSE Long-chain-fatty-acid--CoA ligase 1 OS	Acsl1	0.590721	0.569358	0.918448	0.503518	0.490085	0.419105	0.472833	0.434081	0.458067	0.417523	0.0900375	0.201029	0.762403
D3Z041_T_442	D3Z041	MOUSE Long-chain-fatty-acid--CoA ligase 1 OS	Acsl1	0.17261	0.170371	0.179791	0.188311	0.203256	0.266607	0.20375	0.138793	0.345521	0.241642	0.175577	0.309441	1.34401
D3Z041_S_230	D3Z041	MOUSE Long-chain-fatty-acid--CoA ligase 1 OS	Acsl1	0.489388	0.582841	0.522593	0.294218	0.530538	0.417742	0.432785	0.482897	0.479195	0.350223	0.390248	0.54303	0.82815
D3Z041_S_621	D3Z041	MOUSE Long-chain-fatty-acid--CoA ligase 1 OS	Acsl1	1.09812	1.08193	1.21469	1.03815	0.995983	0.993845	1.05287	1.13177	0.89157	1.26575	0.807182	0.878241	0.973136
D3Z041_S_233	D3Z041	MOUSE Long-chain-fatty-acid--CoA ligase 1 OS	Acsl1	0.801565	0.728958	0.789954	0.661828	0.723949	0.683802	0.640353	0.703461	0.844181	0.81041	0.920299	0.953489	0.965023
Q91YN3_S_633	Q91YN3	MOUSE Acyl-CoA synthetase long-chain family member 4 OS	Acsl4	0.276038	0.240658	0.254803	0.113965	0.184402	0.14948	0.236961	0.21566	0.286512	0.163931	0.930401	0.958205	0.896125
Q3UC67_S_634	Q3UC67	MOUSE Acyl-CoA synthetase long-chain family member 5	Acsl5	0.635701	0.83559	0.686323	0.827342	0.97891	2.09225	2.00009	2.27851	2.07464	2.2534	2.04191e-07	0.00139054	2.52888
Q3UC67_S_680	Q3UC67	MOUSE Acyl-CoA synthetase long-chain family member 5	Acsl5	0.46855	0.388209	0.473687	0.267764	0.399033	0.546372	0.504389	0.526627	0.626581	0.517299	0.0137243	0.065404	1.31976
Q3UC67_S_595	Q3UC67	MOUSE Acyl-CoA synthetase long-chain family member 5	Acsl5	0.0711494	0.130724	0.126838	0.0661507	0.129011	0.165454	0.156956	0.240975	0.132202	0.217584	0.0159699	0.0711843	1.30445
Q8N9U3_S_30	Q8N9U3	MOUSE cDNA fis	Acss2	6.61374	6.3835	6.76907	5.63905	7.77086	8.70186	8.03346	8.92782	8.78121	9.94469	0.00129934	0.0206995	1.32772
Q8N9U3_S_263	Q8N9U3	MOUSE cDNA fis	Acss2	5.2511	5.19837	5.55872	4.85163	5.83577	4.90485	4.75395	4.8792	5.11099	5.07144	0.0772231	0.183045	0.934061
Q8N9U3_S_265	Q8N9U3	MOUSE cDNA fis	Acss2	0.611884	0.409771	0.51451	0.323265	0.534031	0.400872	0.459708	0.471653	0.328627	0.341898	0.226191	0.368067	0.779135
Q8N9U3_S_267	Q8N9U3	MOUSE cDNA fis	Acss2	9.50518	9.26078	10.1282	8.39089	9.9372	9.28054	9.41734	9.14217	8.87327	8.87428	0.358649	0.511069	0.961809
Q9CXK3_S_54	Q9CXK3	MOUSE Actin	Actc1	1.07772	1.9459	0.673098	2.09566	0.698807	0.521046	0.330993	0.355343	0.367149	0.254533	0.036761	0.115524	0.329717
Q9CXK3_T_320	Q9CXK3	MOUSE Actin	Actc1	0.8697	1.1182	0.394818	1.03484	0.536049	0.484778	0.344799	0.371567	0.340829	0.284811	0.0369681	0.116015	0.396458
Q9CXK3_S_325	Q9CXK3	MOUSE Actin	Actc1	4.03049	6.72991	1.8242	6.50081	2.47276	1.2447	2.00301	1.17033	1.14082	0.9123	0.03884	0.119792	0.290369
Q9CXK3_S_62	Q9CXK3	MOUSE Actin	Actc1	2.74684	4.19084	1.17872	4.25248	1.50094	1.85672	2.00791	0.696428	1.62035	0.546291	0.0950629	0.207161	0.589898
Q9CXK3_Y_55	Q9CXK3	MOUSE Actin	Actc1	0.554778	1.27604	0.43835	1.1268	0.467123	0.537175	0.490441	0.183499	0.503971	0.227994	0.0991239	0.212656	0.88403
Q9CXK3_S_241	Q9CXK3	MOUSE Actin	Actc1	0.558669	0.817879	0.495	0.67619	0.454571	0.750301	0.865131	0.665711	0.657806	0.674083	0.159014	0.28979	1.20659
A0A0A6YWG8_S_237	A0A0A6YWG8	MOUSE Actin-like protein 6A (Fragment) OS	Actl6a	2.02321	1.88812	2.54142	2.60854	2.39133	2.43271	2.25596	2.35707	2.07918	2.32041	0.992834	0.995367	0.970342
Q8K3Q4_T_237	Q8K3Q4	MOUSE Actinin alpha 2 OS	Actn2	0.354362	1.19429	0.376928	0.917923	0.413591	0.394694	0.390852	0.229578	0.374027	0.173772	0.119496	0.240973	0.904338
O88990_S_320	O88990	MOUSE Alpha-actinin-3 OS	Actn3	0.69348	0.84029	0.572165	0.902321	0.40966	0.451803	0.504023	0.256003	0.409282	0.206664	0.0207749	0.0830263	0.590186
O88990_S_318	O88990	MOUSE Alpha-actinin-3 OS	Actn3	0.884037	0.944392	0.42631	0.920768	0.607735	0.55788	0.472925	0.297527	0.46897	0.256005	0.0243139	0.0910769	0.530487
O88990_S_610	O88990	MOUSE Alpha-actinin-3 OS	Actn3	1.07839	1.48177	0.721872	1.46875	0.662398	0.737897	0.762003	0.464692	0.587592	0.466727	0.049909	0.139696	0.544877
O88990_S_601	O88990	MOUSE Alpha-actinin-3 OS	Actn3	0.730673	0.998732	0.308147	1.11615	0.578903	0.569623	0.574361	0.30068	0.407233	0.275912	0.0935718	0.205689	0.55734
Q1A602_S_159	Q1A602	MOUSE Alpha-actinin-3 OS	Actn4	0.227621	0.217193	0.230945	0.230128	0.169759	0.31242	0.25353	0.270409	0.280848	0.256324	0.00543409	0.0407557	1.18798
Q9CU19_S_78	Q9CU19	MOUSE Receptor protein serine/threonine kinase (Fragment) OS	Acvrl1	0.270003	0.311289	0.333317	0.330372	0.515384	0.517839	0.631024	0.878764	0.721953	0.918923	0.00391642	0.0342495	2.18527
Q3UV09_S_794	Q3UV09	MOUSE Putative uncharacterized protein OS	Adam17	0.742131	0.985539	1.14534	1.13997	1.45857	1.19975	1.15279	1.3085	1.16076	0.948847	0.663457	0.773518	1.01824
D3Z6J6_S_169	D3Z6J6	MOUSE tRNA-specific adenosine deaminase 1 OS	Adat1	0.151245	0.316133	0.300672	0.32187	0.248772	0.301672	0.222372	0.320301	0.28473	0.258571	0.79546	0.869795	0.946976
Q01341_S_53	Q01341	MOUSE Adenylate cyclase type 6 OS	Adcy6	0.532187	0.663231	0.738059	0.550919	0.795783	0.569387	0.52753	0.591073	0.526542	0.498706	0.0915263	0.20316	0.795394
Q01341_S_573	Q01341	MOUSE Adenylate cyclase type 6 OS	Adcy6	0.697218	0.50927	0.544604	0.438588	0.586972	0.502323	0.53503	0.637961	0.677025	0.462831	0.899705	0.941166	0.98242
E9Q706_S_128	E9Q706	MOUSE Adenylate cyclase type 9 OS	Adcy9	0.406787	0.248261	0.336898	0.283577	0.104425	0.717193	0.766759	1.95369	1.3734	1.67042	0.0126706	0.0627998	4.84311
E9Q706_S_376	E9Q706	MOUSE Adenylate cyclase type 9 OS	Adcy9	0.510662	0.512349	0.538944	0.488467	0.4026	0.343674	0.359955	0.269595	0.532184	0.276285	0.0452899	0.131021	0.672998
E9Q706_S_127	E9Q706	MOUSE Adenylate cyclase type 9 OS	Adcy9	2.12223	1.38785	2.13165	1.58539	1.64155	1.36803	1.26104	1.45419	1.42477	1.47414	0.0644598	0.165329	0.867941
E9Q706_S_1058	E9Q706	MOUSE Adenylate cyclase type 9 OS	Adcy9	0.587228	0.542435	0.662254	0.427781	0.533047	0.432155	0.431052	0.444305	0.424424	0.575038	0.101856	0.216627	0.796695
E9Q706_S_117	E9Q706	MOUSE Adenylate cyclase type 9 OS	Adcy9	3.45116	2.71142	3.13956	2.49432	2.57544	2.7926	2.98147	2.19425	2.47506	2.75731	0.337145	0.486688	1.01692
E9Q706_S_120	E9Q706	MOUSE Adenylate cyclase type 9 OS	Adcy9	1.82873	1.62901	1.76754	1.35651	1.50069	1.68651	1.68169	1.24769	1.41234	1.82112	0.739831	0.830218	1.03234
Q8K232_S_12	Q8K232	MOUSE Adducin 1 (Alpha) OS	Add1	1.70435	1.60076	1.84393	1.71447	2.08732	2.30679	2.21544	2.46467	2.39457	2.14003	0.00141224	0.0213129	1.34548
Q8K232_S_586	Q8K232	MOUSE Adducin 1 (Alpha) OS	Add1	4.87942	5.04373	5.47408	5.84233	6.8754	6.87669	7.89809	8.1781	7.06892	7.9481	0.0025716	0.0275288	1.44282
Q8K232_T_358	Q8K232	MOUSE Adducin 1 (Alpha) OS	Add1	1.85661	1.98855	2.21815	1.88839	2.28422	2.40776	2.48847	2.57586	2.0533	2.68775	0.0222587	0.0866181	1.2514
Q8K232_S_465	Q8K232	MOUSE Adducin 1 (Alpha) OS	Add1	0.668726	0.608589	0.780908	0.630625	0.397222	0.482279	0.504206	0.60447	0.466934	0.386662	0.121247	0.24228	0.764764
Q8K232_S_366	Q8K232	MOUSE Adducin 1 (Alpha) OS	Add1	1.98173	1.85517	2.15694	1.60334	1.93711	1.86026	1.80225	1.58232	1.83027	1.68415	0.185018	0.322243	0.930381
Q8K232_S_355	Q8K232	MOUSE Adducin 1 (Alpha) OS	Add1	3.17428	2.89667	3.74833	2.6703	3.20065	2.92442	3.03562	2.9834	2.95251	2.99317	0.427199	0.577686	0.93987
Q8K232_S_431	Q8K232	MOUSE Adducin 1 (Alpha) OS	Add1	0.250279	0.135399	0.0792334	0.116333	0.229239	0.132167	0.125112	0.18137	0.181946	0.118177	0.70546	0.806206	0.976126
Q8K232_T_614	Q8K232	MOUSE Adducin 1 (Alpha) OS	Add1	0.93716	0.719198	0.706266	0.565282	0.792683	0.744547	0.729304	0.792882	0.759457	0.777837	0.79948	0.872404	1.05598
Q8K232_T_610	Q8K232	MOUSE Adducin 1 (Alpha) OS	Add1	4.2974	4.3135	3.71775	2.92323	3.91151	4.47289	3.71823	3.36645	4.0288	3.70169	0.939055	0.963608	0.950588
Q9QYB8_S_594	Q9QYB8	MOUSE Beta-adducin OS	Add2	1.5103	1.21194	1.6919	1.77812	2.15959	2.60792	2.43711	2.83982	2.50861	3.08	0.000990462	0.0188006	1.54142
Q9QYB8_S_602	Q9QYB8	MOUSE Beta-adducin OS	Add2	1.11859	1.01325	1.19004	1.01066	1.2442	1.1549	1.261	1.31401	1.30161	1.0682	0.153557	0.282878	1.12731
Q9QYB8_S_696	Q9QYB8	MOUSE Beta-adducin OS	Add2	0.225286	0.379932	0.228861	0.228054	0.305122	0.289905	0.313074	0.280456	0.385074	0.410523	0.160858	0.291806	1.36797
Q9QYB8_S_532	Q9QYB8	MOUSE Beta-adducin OS	Add2	0.442062	0.262901	0.290706	0.261372	0.298446	0.277053	0.282264	0.259294	0.301068	0.214042	0.275841	0.42289	0.953036
Q9QYB8_S_60	Q9QYB8	MOUSE Beta-adducin OS	Add2	0.364675	0.394161	0.494281	0.39109	0.313304	0.342425	0.33927	0.387944	0.369071	0.343507	0.311116	0.46004	0.878332
Q9QYB8_S_606	Q9QYB8	MOUSE Beta-adducin OS	Add2	0.863695	1.06187	0.984097	0.579598	0.854234	1.0004	0.834902	1.01833	1.05096	0.765327	0.532361	0.668273	1.15828
Q9QYB8_S_614	Q9QYB8	MOUSE Beta-adducin OS	Add2	1.53726	1.67937	1.72845	1.59925	2.01726	1.66284	1.4737	1.6461	1.88988	1.76696	0.826866	0.891962	0.990154
Q9QYB8_S_618	Q9QYB8	MOUSE Beta-adducin OS	Add2	1.73817	1.87414	2.18826	1.717	2.18533	1.86205	1.71069	2.12249	2.1522	1.8846	0.966322	0.98204	1.00558
Q05DT0_S_649	Q05DT0	MOUSE Add3 protein (Fragment) OS	Add3	6.39561	5.52815	5.78883	5.43577	7.17257	6.58712	6.80598	7.69726	7.98955	6.16441	0.0705686	0.173594	1.17571
Q05DT0_S_645	Q05DT0	MOUSE Add3 protein (Fragment) OS	Add3	4.71325	4.53111	4.17983	3.37618	4.93194	4.16761	3.87377	3.97034	4.6634	3.8311	0.460096	0.607155	0.876242
D3YZ77_T_301	D3YZ77	MOUSE Androglobin (Fragment) OS	Adgb	1.17294	1.16236	1.00325	0.672841	0.933596	1.17848	1.05232	1.17636	1.02173	1.12687	0.263207	0.408672	1.12323
Q8BZJ9_S_75	Q8BZJ9	MOUSE Putative uncharacterized protein (Fragment) OS	Adgrf5	0.43792	0.276715	0.332925	0.271366	0.310874	0.201589	0.189554	0.303938	0.314215	0.0945756	0.0739576	0.178917	0.64846
A0A087WRE7_S_442	A0A087WRE7	MOUSE Hydroxyacid-oxoacid transhydrogenase	Adhfe1	2.95327	3.30109	3.38184	3.17074	3.07425	4.02792	3.97557	4.48099	4.74995	4.2029	0.000488676	0.0141994	1.32552
Q5RKY4_S_775	Q5RKY4	MOUSE Adnp protein (Fragment) OS	Adnp	0.892861	0.668774	0.799688	0.598137	0.768722	0.722145	0.636969	0.466022	0.780797	0.594023	0.195393	0.333741	0.828608
Q5RKY4_S_773	Q5RKY4	MOUSE Adnp protein (Fragment) OS	Adnp	1.24481	0.873906	1.05763	0.7447	0.735708	1.11996	0.797766	0.900246	0.788179	0.908621	0.811564	0.881459	1.03014
Q1HL33_S_347	Q1HL33	MOUSE Alpha-2 adrenergic receptor OS	Adra2a	0.232957	0.211777	0.269604	0.06917	0.198842	0.115655	0.210015	0.140998	0.234243	0.14217	0.51757	0.654653	0.671319
Q9CRR2_S_356	Q9CRR2	MOUSE Putative uncharacterized protein (Fragment) OS	Adrb1	0.140547	0.102084	0.155346	0.1471	0.141636	0.0655741	0.0851594	0.123655	0.0181895	0.116425	0.0408946	0.123829	0.601256
Q99P03_T_5	Q99P03	MOUSE Beta-2 adrenergic receptor (Fragment) OS	Adrb2	0.491398	0.531308	0.478585	0.29475	0.612016	0.597496	0.496477	0.328277	1.23428	0.428124	0.460154	0.607155	1.01034
Q3UP63_S_247	Q3UP63	MOUSE Putative uncharacterized protein OS	Adrb3	9.52662	10.2343	10.5689	8.54415	9.59525	11.1057	10.1527	10.9536	11.1927	10.0938	0.0480753	0.136471	1.14156
Q3UP63_S_383	Q3UP63	MOUSE Putative uncharacterized protein OS	Adrb3	0.457845	0.410837	0.335586	0.299637	0.320409	0.305997	0.347447	0.282432	0.344927	0.240528	0.136116	0.262667	0.911827
Q3UP63_S_250	Q3UP63	MOUSE Putative uncharacterized protein OS	Adrb3	3.96616	4.39658	4.16079	3.35369	3.82137	3.88724	3.56233	3.68347	4.30491	3.45047	0.503515	0.644053	0.928724
Q8VCI8_S_307	Q8VCI8	MOUSE Adrm1 protein OS	Adrm1	0.475504	0.679919	0.751443	0.706797	0.729361	0.841135	0.679089	0.872257	0.730778	0.569691	0.373101	0.525436	1.03393
Q3UBP0_S_7	Q3UBP0	MOUSE Adenylosuccinate synthetase isozyme 1 OS	Adssl1	0.842066	0.857519	0.525915	0.997904	0.437267	0.419912	0.518384	0.209804	0.475207	0.234592	0.0247404	0.0918661	0.498669
I6L987_S_24	I6L987	MOUSE AE binding protein 2 OS	Aebp2	0.538878	0.637868	0.39558	0.268806	0.537426	0.618954	0.254856	0.323071	1.17595	0.274848	0.783773	0.861721	0.601145
Q80YS6_S_669	Q80YS6	MOUSE Actin filament-associated protein 1 OS	Afap1	1.18942	1.39906	1.28012	0.974869	1.49867	1.49763	1.31693	1.21607	1.60657	0.950122	0.745382	0.834465	1.02875
D6RD10_S_87	D6RD10	MOUSE Actin filament-associated protein 1-like 1 OS	Afap1l1	1.64014	1.2267	1.20215	1.08458	1.10068	0.971915	1.1007	1.06976	1.03272	1.16945	0.14993	0.278476	0.889872
E9Q852_S_1260	E9Q852	MOUSE Afadin OS	Afdn	1.91556	1.96373	2.27385	2.60253	3.72838	3.50131	3.85977	4.06173	3.55758	3.39425	0.0202492	0.0817894	1.56456
E9Q852_S_1068	E9Q852	MOUSE Afadin OS	Afdn	0.470075	0.398366	0.506749	0.37062	0.3884	0.367378	0.612319	0.696762	0.465025	0.940851	0.1294	0.254099	1.53708
E9Q852_S_1167	E9Q852	MOUSE Afadin OS	Afdn	3.9256	4.01704	4.50146	3.62021	4.20642	4.27014	4.4602	4.05522	4.12468	4.60531	0.205652	0.344949	1.06301
E9Q852_S_1495	E9Q852	MOUSE Afadin OS	Afdn	0.700037	0.47857	0.802227	0.522423	0.587759	0.54741	0.698023	0.516149	0.416354	0.488826	0.294316	0.442449	0.878163
E9Q852_S_246	E9Q852	MOUSE Afadin OS	Afdn	0.447674	0.474021	0.525571	0.40024	0.377906	0.456599	0.36553	0.367404	0.568628	0.318478	0.583424	0.710119	0.820696
E9Q852_S_1755	E9Q852	MOUSE Afadin OS	Afdn	0.322777	0.185685	0.319552	0.178147	0.166886	0.209253	0.280805	0.211593	0.252278	0.238737	0.921462	0.953711	1.28571
B7ZNX0_S_515	B7ZNX0	MOUSE Aff4 protein OS	Aff4	0.434825	0.434417	0.40871	0.26469	0.367815	0.266032	0.396972	0.323067	0.219551	0.291488	0.0940793	0.206338	0.71319
B7ZNX0_S_1026	B7ZNX0	MOUSE Aff4 protein OS	Aff4	1.00039	0.907643	0.866765	0.83473	0.983683	0.981206	0.751896	0.849244	1.11324	0.819142	0.834913	0.896948	0.935658
E9Q3K3_S_190	E9Q3K3	MOUSE Arf-GAP with GTPase	Agap1	0.351029	0.922041	1.31065	1.67185	1.66999	1.72189	1.86595	1.71093	1.57381	1.69691	0.101847	0.216627	1.30541
F8VQE9_S_573	F8VQE9	MOUSE Arf-GAP with GTPase	Agap3	0.393466	0.46175	0.460097	0.335291	0.274391	0.415601	0.347004	0.362007	0.35485	0.355158	0.657388	0.768288	0.902638
A0A087WRL1_S_112	A0A087WRL1	MOUSE Arf-GAP domain and FG repeat-containing protein 1 (Fragment) OS	Agfg1	1.36104	1.02277	0.888877	0.881993	1.15067	1.20607	1.08328	1.05541	0.920801	1.30902	0.643676	0.758603	1.05916
A2AL49_S_78	A2AL49	MOUSE Alkyldihydroxyacetonephosphate synthase	Agps	0.363786	0.247237	0.456711	0.181281	0.161184	0.294489	0.287414	0.338922	0.319442	0.225571	0.858856	0.912309	1.19112
Q8CJF7_S_1218	Q8CJF7	MOUSE Protein ELYS OS	Ahctf1	0.841392	0.918366	0.822064	0.630395	0.77561	0.71974	0.840207	0.606575	0.816604	0.640528	0.305173	0.454159	0.875527
Q8CJF7_S_1507	Q8CJF7	MOUSE Protein ELYS OS	Ahctf1	0.540281	0.472039	0.585179	0.388153	0.450866	0.57599	0.410435	0.401422	0.473128	0.407408	0.502459	0.643074	0.869494
A0PJF2_S_109	A0PJF2	MOUSE Ahcyl2 protein (Fragment) OS	Ahcyl2	0.0721175	0.0972948	0.0898028	0.0583682	0.0807345	0.0570943	0.0518749	0.0390327	0.0945281	0.0666234	0.163977	0.295888	0.707186
Q6PAL7_S_593	Q6PAL7	MOUSE AT-hook DNA-binding motif-containing protein 1 OS	Ahdc1	1.04187	0.84523	1.23225	0.905029	0.915194	1.01667	1.0444	0.84733	0.865097	0.674818	0.335386	0.485127	0.94526
E9QP54_S_974	E9QP54	MOUSE Jouberin OS	Ahi1	0.162359	0.342357	0.358899	0.49925	0.667367	0.609145	0.591602	0.633464	0.749572	0.614479	0.0479978	0.136322	1.71212
E9QP54_S_26	E9QP54	MOUSE Jouberin OS	Ahi1	0.273587	0.197945	0.134678	0.112987	0.132184	0.192652	0.224037	0.0904074	0.0587846	0.14658	0.532834	0.668579	1.08838
E9Q616_S_5525	E9Q616	MOUSE Protein Ahnak OS	Ahnak	2.78262	2.67431	2.61193	2.42834	2.70922	2.21412	1.9019	2.03263	1.8164	1.86512	0.000104812	0.00858081	0.711173
E9Q616_S_5536	E9Q616	MOUSE Protein Ahnak OS	Ahnak	1.6478	1.42472	1.38386	1.30778	1.56013	1.11175	0.951246	1.10641	1.10841	0.958903	0.000806773	0.0174972	0.776579
E9Q616_S_217	E9Q616	MOUSE Protein Ahnak OS	Ahnak	2.45028	2.74359	2.9334	2.83398	3.09378	2.26316	2.2883	2.20775	2.30098	2.09348	0.00380704	0.0336344	0.798582
E9Q616_S_5512	E9Q616	MOUSE Protein Ahnak OS	Ahnak	0.758674	0.76161	0.768371	0.561014	0.845279	1.09425	1.03873	1.09588	0.800737	1.09361	0.00515403	0.0393927	1.43592
E9Q616_S_5504	E9Q616	MOUSE Protein Ahnak OS	Ahnak	4.16615	4.01047	3.56947	3.36916	3.87451	3.17311	3.43898	2.88728	2.85939	3.11743	0.0053577	0.0404501	0.8046
E9Q616_S_893	E9Q616	MOUSE Protein Ahnak OS	Ahnak	1.69112	1.53298	1.42729	1.76922	1.56893	1.3435	1.37135	1.2243	1.45731	1.15071	0.00754393	0.0481265	0.856318
E9Q616_S_136	E9Q616	MOUSE Protein Ahnak OS	Ahnak	2.48974	2.7548	3.08311	2.90318	3.32365	2.6681	2.34917	2.1121	2.51129	2.02352	0.0149137	0.0683923	0.809171
E9Q616_S_5522	E9Q616	MOUSE Protein Ahnak OS	Ahnak	1.78456	1.87655	1.67148	1.53648	1.49621	1.62577	1.41772	1.51519	1.26687	1.10146	0.041202	0.124268	0.848185
E9Q616_S_1321	E9Q616	MOUSE Protein Ahnak OS	Ahnak	0.16992	0.247617	0.247206	0.166579	0.162778	0.34973	0.324293	0.210517	0.242936	0.247366	0.052639	0.144958	1.45578
E9Q616_S_5557	E9Q616	MOUSE Protein Ahnak OS	Ahnak	0.143953	0.345351	0.259035	0.302707	0.247498	0.167765	0.122011	0.246716	0.216671	0.133943	0.0854698	0.195188	0.647653
E9Q616_S_5555	E9Q616	MOUSE Protein Ahnak OS	Ahnak	1.01688	1.14392	1.01726	1.44801	1.51998	1.45334	1.66797	1.81805	1.40513	1.21395	0.0968735	0.209651	1.27049
E9Q616_S_5607	E9Q616	MOUSE Protein Ahnak OS	Ahnak	2.47087	3.40116	2.45524	3.62076	4.08666	2.83029	2.7368	2.48075	2.87241	1.85271	0.128433	0.253002	0.804666
E9Q616_S_5629	E9Q616	MOUSE Protein Ahnak OS	Ahnak	0.27912	0.239002	0.0869039	0.23022	0.170665	0.174792	0.139307	0.16128	0.175654	0.10707	0.223389	0.365077	0.700548
E9Q616_S_211	E9Q616	MOUSE Protein Ahnak OS	Ahnak	0.853769	1.18127	1.02028	0.911269	0.968971	0.818497	0.791867	0.857521	1.11015	0.8499	0.240834	0.384634	0.877116
E9Q616_S_116	E9Q616	MOUSE Protein Ahnak OS	Ahnak	0.589893	0.560948	0.596605	0.319883	0.455708	0.485297	0.298486	0.250118	0.597053	0.379249	0.247783	0.392601	0.676086
E9Q616_S_94	E9Q616	MOUSE Protein Ahnak OS	Ahnak	1.9242	2.27079	2.02739	1.86007	2.82608	2.42384	2.2261	2.44276	2.4773	2.44609	0.281582	0.428987	1.20488
E9Q616_S_213	E9Q616	MOUSE Protein Ahnak OS	Ahnak	1.05572	1.47087	1.45004	1.41213	1.45085	1.38147	1.47905	1.24057	1.53699	1.35847	0.748002	0.836219	0.952712
E9Q616_S_5553	E9Q616	MOUSE Protein Ahnak OS	Ahnak	0.460235	0.644495	0.594595	0.716571	0.736446	0.639281	0.640491	0.540454	0.654921	0.622672	0.846332	0.903366	0.99191
E9Q616_S_4890	E9Q616	MOUSE Protein Ahnak OS	Ahnak	0.908117	1.03169	1.23288	1.45196	1.77976	1.18127	1.16674	1.1032	1.40241	1.43774	0.898514	0.940612	0.958133
E9Q616_S_5099	E9Q616	MOUSE Protein Ahnak OS	Ahnak	0.527218	0.453502	0.445047	0.396826	0.469071	0.470229	0.483901	0.481366	0.427266	0.430072	0.992646	0.995367	1.03688
E9PYB0_S_503	E9PYB0	MOUSE Protein Ahnak2 (Fragment) OS	Ahnak2	0.29124	0.173968	0.223576	0.185021	0.279843	0.091018	0.173763	0.161079	0.177491	0.15647	0.0287606	0.0998672	0.720465
F7DBB3_S_1458	F7DBB3	MOUSE Protein Ahnak2 (Fragment) OS	Ahnak2	0.334247	0.378438	0.294282	0.269182	0.264506	0.28218	0.235552	0.252032	0.235206	0.210525	0.0366819	0.115524	0.800431
E9PYB0_S_252	E9PYB0	MOUSE Protein Ahnak2 (Fragment) OS	Ahnak2	0.35416	0.349297	0.517345	0.584875	0.586529	0.627396	0.514588	0.504283	0.760645	0.733244	0.0823029	0.19077	1.21272
E9PYB0_S_272	E9PYB0	MOUSE Protein Ahnak2 (Fragment) OS	Ahnak2	0.061928	0.10547	0.148585	0.116686	0.0747565	0.0745066	0.0170479	0.0770156	0.0780967	0.0787599	0.101726	0.216506	0.730214
E9PYB0_S_286	E9PYB0	MOUSE Protein Ahnak2 (Fragment) OS	Ahnak2	0.683187	0.701667	0.860946	0.466166	0.723752	0.853727	0.70191	0.543468	1.06352	0.626155	0.547168	0.681832	1.00035
Q3UEK9_S_314	Q3UEK9	MOUSE Alpha-2-HS-glycoprotein OS	Ahsg	3.99024	3.53081	3.15574	3.62232	4.13577	3.15495	2.6977	3.14976	3.21784	2.59106	0.0115745	0.0599636	0.869543
Q3UEK9_S_312	Q3UEK9	MOUSE Alpha-2-HS-glycoprotein OS	Ahsg	2.0623	1.81637	1.63254	1.69617	1.99649	1.479	1.25528	1.4984	1.94495	1.32398	0.0521536	0.144142	0.814262
Q3UEK9_T_135	Q3UEK9	MOUSE Alpha-2-HS-glycoprotein OS	Ahsg	1.6057	1.81667	1.19263	2.09575	2.19546	1.25616	1.28002	1.47606	1.54827	1.35547	0.0913632	0.202996	0.746131
Q3UEK9_S_309	Q3UEK9	MOUSE Alpha-2-HS-glycoprotein OS	Ahsg	0.178388	0.177396	0.190112	0.0810639	0.253599	0.0788643	0.152442	0.0878716	0.140097	0.179571	0.193291	0.331065	0.78535
Q3UEK9_S_138	Q3UEK9	MOUSE Alpha-2-HS-glycoprotein OS	Ahsg	5.1905	5.69744	4.46274	6.25806	7.76693	5.2331	4.73016	5.99016	6.83304	5.50755	0.753787	0.840283	0.966671
Q7TSW1_Y_54	Q7TSW1	MOUSE Allograft inflammatory factor 1 (Fragment) OS	Aif-1	1.53941	2.20501	1.19913	0.449812	1.41218	1.76183	1.04628	0.591648	3.84298	0.582347	0.772187	0.852699	0.740898
B1AU25_S_100	B1AU25	MOUSE Apoptosis-inducing factor 1	Aifm1	0.358394	0.377919	0.54926	0.354491	0.435776	0.468517	0.511158	0.426268	0.516741	0.428889	0.230016	0.372246	1.23973
Q9WTP6_S_176	Q9WTP6	MOUSE Adenylate kinase 2	Ak2	1.6269	1.52063	1.47353	1.2774	1.29006	1.55007	1.82127	2.2498	2.3807	2.30516	0.0140563	0.0663824	1.52681
Q9WTP6_S_151	Q9WTP6	MOUSE Adenylate kinase 2	Ak2	1.61165	1.43876	1.38026	1.37496	1.23963	1.40052	1.56558	1.94795	1.59817	2.18796	0.0824062	0.190945	1.15787
Q920P5_T_3	Q920P5	MOUSE Adenylate kinase isoenzyme 5 OS	Ak5	0.126766	0.222296	0.166783	0.100231	0.0979796	0.246478	0.214076	0.172002	0.157042	0.117053	0.269716	0.416122	1.35684
O08715_S_55	O08715	MOUSE A-kinase anchor protein 1	Akap1	1.10744	0.912041	1.17115	0.76154	0.934383	1.07911	0.951612	1.00043	1.06891	0.976466	0.644641	0.758603	1.07069
O08715_S_380	O08715	MOUSE A-kinase anchor protein 1	Akap1	0.689743	0.735705	0.842536	0.648566	0.708991	0.772561	0.666055	0.707527	0.983421	0.657796	0.651977	0.763799	0.997935
O08715_S_101	O08715	MOUSE A-kinase anchor protein 1	Akap1	1.09034	1.11561	1.10714	0.81922	1.14964	0.961021	1.26621	1.17736	1.05041	0.594611	0.734656	0.826943	0.948759
E9Q774_S_1163	E9Q774	MOUSE Protein Akap11 OS	Akap11	0.311588	0.42003	0.376102	0.260583	0.34101	0.189577	0.134643	0.183963	0.246131	0.131397	0.00163112	0.0227179	0.539465
E9Q774_S_133	E9Q774	MOUSE Protein Akap11 OS	Akap11	0.371127	0.443122	0.430272	0.414015	0.507955	0.559483	0.534207	0.605762	0.545803	0.579208	0.00181269	0.0237849	1.3003
B2RRE0_S_273	B2RRE0	MOUSE A kinase (PRKA) anchor protein (Gravin) 12 OS	Akap12	1.43132	1.09964	1.25251	1.20228	1.17291	0.666352	0.600291	0.581457	0.63706	0.528091	8.93594e-05	0.00858081	0.499292
B2RRE0_S_684	B2RRE0	MOUSE A kinase (PRKA) anchor protein (Gravin) 12 OS	Akap12	2.41027	2.16145	2.30527	2.2469	2.3627	1.99736	1.72514	1.76944	1.93137	1.98649	0.000502294	0.0141994	0.837808
B2RRE0_S_652	B2RRE0	MOUSE A kinase (PRKA) anchor protein (Gravin) 12 OS	Akap12	0.564619	0.673955	0.687381	0.521459	0.556221	0.434928	0.347539	0.32043	0.390216	0.218874	0.000825198	0.0176163	0.615528
B2RRE0_S_613	B2RRE0	MOUSE A kinase (PRKA) anchor protein (Gravin) 12 OS	Akap12	13.0173	11.8814	13.6699	12.758	10.8848	9.12679	8.25069	10.6919	8.76848	8.19436	0.000859012	0.017942	0.687295
B2RRE0_S_683	B2RRE0	MOUSE A kinase (PRKA) anchor protein (Gravin) 12 OS	Akap12	1.48959	1.33538	1.45845	1.15947	1.266	1.05624	0.916032	0.904217	0.980918	0.935651	0.00158846	0.0225833	0.700663
B2RRE0_S_615	B2RRE0	MOUSE A kinase (PRKA) anchor protein (Gravin) 12 OS	Akap12	2.82024	2.50587	2.98197	2.91442	2.8648	2.48251	2.21297	2.39673	2.18584	2.36603	0.00171411	0.0230913	0.825899
B2RRE0_S_682	B2RRE0	MOUSE A kinase (PRKA) anchor protein (Gravin) 12 OS	Akap12	2.5042	2.57822	2.45429	2.05652	2.58189	2.02754	1.33051	1.84714	2.07558	1.61037	0.00578863	0.0422439	0.737617
B2RRE0_S_467	B2RRE0	MOUSE A kinase (PRKA) anchor protein (Gravin) 12 OS	Akap12	0.310338	0.235447	0.191942	0.195864	0.197135	0.134242	0.150663	0.182915	0.187991	0.111333	0.0305198	0.10342	0.764262
B2RRE0_S_543	B2RRE0	MOUSE A kinase (PRKA) anchor protein (Gravin) 12 OS	Akap12	0.707022	0.46675	0.474962	0.394256	0.459034	0.328601	0.238493	0.412039	0.383691	0.288495	0.0313636	0.105175	0.70402
B2RRE0_S_631	B2RRE0	MOUSE A kinase (PRKA) anchor protein (Gravin) 12 OS	Akap12	0.544294	0.410873	0.554708	0.383684	0.413065	0.38629	0.3568	0.409321	0.363908	0.32723	0.0620169	0.161074	0.880995
B2RRE0_S_584	B2RRE0	MOUSE A kinase (PRKA) anchor protein (Gravin) 12 OS	Akap12	1.19861	0.988852	1.06646	0.894199	0.820531	0.847407	0.757521	0.900294	0.922371	0.656079	0.0665819	0.168621	0.85696
B2RRE0_S_554	B2RRE0	MOUSE A kinase (PRKA) anchor protein (Gravin) 12 OS	Akap12	0.503855	0.332947	0.484441	0.37653	0.333625	0.335643	0.398879	0.288642	0.434012	0.321809	0.301568	0.450567	0.89141
B2RRE0_S_598	B2RRE0	MOUSE A kinase (PRKA) anchor protein (Gravin) 12 OS	Akap12	1.77984	1.5475	1.6701	1.3895	1.48293	1.82824	1.78866	1.50438	1.82086	1.28498	0.59548	0.719521	1.15584
B2RRE0_S_350	B2RRE0	MOUSE A kinase (PRKA) anchor protein (Gravin) 12 OS	Akap12	4.48697	5.31121	5.88829	6.27045	5.76492	5.47032	5.5497	6.04422	5.19372	4.51916	0.645535	0.759125	0.948898
E9Q394_S_2462	E9Q394	MOUSE A-kinase anchor protein 13 OS	Akap13	2.06279	3.06903	2.88992	2.90042	3.00192	4.72516	4.598	4.5329	4.36685	5.1151	5.95854e-05	0.00792964	1.58528
E9Q394_S_1532	E9Q394	MOUSE A-kinase anchor protein 13 OS	Akap13	1.54118	2.36779	2.12504	2.6614	2.61805	3.08793	3.26904	3.54304	3.68694	3.37556	0.00271125	0.0283619	1.42562
E9Q394_S_1218	E9Q394	MOUSE A-kinase anchor protein 13 OS	Akap13	0.618299	0.612927	0.576979	0.567255	0.591892	0.499776	0.459251	0.537487	0.531506	0.395933	0.0111268	0.0587849	0.84437
E9Q394_S_2692	E9Q394	MOUSE A-kinase anchor protein 13 OS	Akap13	1.04868	1.00012	0.975421	0.99795	1.0226	1.28512	1.48916	0.984596	1.13153	1.38172	0.051028	0.141721	1.28497
E9Q394_S_2308	E9Q394	MOUSE A-kinase anchor protein 13 OS	Akap13	1.43702	1.25158	1.50749	1.02539	0.823926	1.10694	0.879674	0.734416	0.613768	0.963171	0.0572002	0.153361	0.702852
D3YVF0_T_220	D3YVF0	MOUSE A-kinase anchor protein 5 OS	Akap5	0.56044	0.465882	0.538415	0.447329	0.507709	0.504256	0.403274	0.232348	0.547754	0.236672	0.147306	0.275971	0.794301
Q059U9_S_336	Q059U9	MOUSE A kinase (PRKA) anchor protein 8 OS	Akap8	1.25167	1.0891	1.03525	1.06472	1.00986	0.753791	0.823606	0.645616	0.830859	0.814089	0.00048923	0.0141994	0.764607
Q059U9_S_325	Q059U9	MOUSE A kinase (PRKA) anchor protein 8 OS	Akap8	1.63787	1.23381	1.33022	0.985927	1.1056	0.842691	0.891428	0.986893	0.999712	0.909847	0.0380758	0.118292	0.737431
Q059U9_S_320	Q059U9	MOUSE A kinase (PRKA) anchor protein 8 OS	Akap8	3.14584	2.73913	2.73789	2.03724	2.65776	2.36565	2.51971	2.25085	2.21728	2.31065	0.139336	0.266011	0.843954
Q9D0K8_S_284	Q9D0K8	MOUSE Putative uncharacterized protein OS	Akap8l	2.53784	2.0403	2.5146	2.04179	2.15753	1.91516	1.96268	1.97871	1.86099	1.74689	0.0270118	0.0962725	0.887662
E9QQ10_S_3329	E9QQ10	MOUSE A-kinase anchor protein 9 OS	Akap9	0.497948	0.468521	0.379668	0.398487	0.480077	0.36385	0.438579	0.378619	0.519117	0.387084	0.477311	0.621627	0.826182
Q8BS26_S_129	Q8BS26	MOUSE Putative uncharacterized protein OS	Akt1	1.38028	1.28056	1.13946	1.0342	1.01192	1.09812	1.02954	1.09067	1.09394	1.00634	0.215692	0.356601	0.957177
Q8BS26_S_124	Q8BS26	MOUSE Putative uncharacterized protein OS	Akt1	0.82203	0.540652	0.627551	0.408009	0.612508	0.588724	0.467163	0.696475	0.603586	0.609132	0.908923	0.946972	0.985435
F6R8S6_S_88	F6R8S6	MOUSE Proline-rich AKT1 substrate 1 (Fragment) OS	Akt1s1	1.34609	1.5037	1.22886	1.07972	1.33892	1.44028	1.16903	0.886706	1.20297	1.3388	0.457135	0.604836	0.898467
F6R8S6_S_92	F6R8S6	MOUSE Proline-rich AKT1 substrate 1 (Fragment) OS	Akt1s1	2.13013	2.32315	1.86001	1.66239	2.00008	2.10616	1.82754	1.50429	2.17239	1.88391	0.571799	0.700981	0.941915
F6R8S6_S_219	F6R8S6	MOUSE Proline-rich AKT1 substrate 1 (Fragment) OS	Akt1s1	0.447245	0.256099	0.273508	0.224433	0.323597	0.363643	0.327252	0.320937	0.205301	0.253552	0.828534	0.892772	1.17341
Q3TY95_S_126	Q3TY95	MOUSE MCG22777	Akt2	0.812287	0.953188	0.802544	0.783291	0.881098	0.565378	0.645201	0.550166	0.801204	0.493163	0.00776649	0.0486594	0.696032
Q3TY95_T_451	Q3TY95	MOUSE MCG22777	Akt2	2.92808	2.90595	3.11813	2.13801	2.72861	2.91985	2.73287	2.25937	2.88561	2.46439	0.612575	0.733926	0.940438
Q9DD05_S_214	Q9DD05	MOUSE Delta-aminolevulinic acid dehydratase OS	Alad	1.05039	0.836856	1.11904	0.701795	0.710467	0.6963	0.78615	0.619589	0.581695	0.534665	0.048132	0.136523	0.740377
Q9DD05_S_215	Q9DD05	MOUSE Delta-aminolevulinic acid dehydratase OS	Alad	0.861244	0.829144	0.966587	0.553167	0.772461	0.643997	0.665415	0.582557	0.63723	0.594513	0.0650359	0.166065	0.768539
Q8CIF2_S_671	Q8CIF2	MOUSE 10-formyltetrahydrofolate dehydrogenase OS	Aldh1l1	1.22912	0.622807	0.789319	0.711707	0.690984	1.17881	1.0916	1.4761	1.20263	1.20988	0.0135573	0.0650179	1.68979
J3QMK6_S_101	J3QMK6	MOUSE Aldehyde dehydrogenase family 3 member B3 OS	Aldh3b3	0.353658	0.450839	0.333349	0.377613	0.261436	0.471809	0.38654	0.204153	0.41187	0.274651	0.925433	0.955702	1.09298
Q9EQ20_S_97	Q9EQ20	MOUSE Methylmalonate-semialdehyde dehydrogenase [acylating]	Aldh6a1	0.0697341	0.0938367	0.100965	0.0939536	0.0654181	0.0856745	0.0755555	0.0192747	0.0467104	0.0841904	0.17471	0.308588	0.80518
Q6NY00_S_100	Q6NY00	MOUSE Fructose-bisphosphate aldolase OS	Aldoa	0.157905	0.586739	0.186118	0.9589	0.480097	0.699224	0.890147	0.533134	0.665612	0.554925	0.273718	0.420693	1.38641
Q6NY00_S_46	Q6NY00	MOUSE Fructose-bisphosphate aldolase OS	Aldoa	0.969635	0.930596	1.03964	0.822157	1.07682	0.911972	1.08223	1.05818	0.884018	1.45481	0.362288	0.514747	1.09132
Q6NY00_S_39	Q6NY00	MOUSE Fructose-bisphosphate aldolase OS	Aldoa	3.56446	4.71907	2.56533	4.83557	3.14958	3.59294	3.97347	2.87681	3.24202	3.45631	0.509072	0.647977	0.96966
Q6NY00_S_36	Q6NY00	MOUSE Fructose-bisphosphate aldolase OS	Aldoa	4.60223	5.70244	3.3282	6.51595	4.23082	5.09869	5.26844	4.04905	4.14013	3.60804	0.516198	0.653767	0.899592
Q6NY00_T_37	Q6NY00	MOUSE Fructose-bisphosphate aldolase OS	Aldoa	2.68814	4.1941	2.33172	4.30649	3.01447	3.26121	3.48056	3.05177	2.88976	2.57796	0.57786	0.705491	1.01238
Q3TSG4_S_385	Q3TSG4	MOUSE RNA demethylase ALKBH5 OS	Alkbh5	0.373774	0.218814	0.226068	0.253466	0.347489	0.180183	0.110024	0.208866	0.272397	0.110117	0.0422315	0.126083	0.710875
Q3TSG4_S_65	Q3TSG4	MOUSE RNA demethylase ALKBH5 OS	Alkbh5	2.93697	2.59154	2.7025	2.46803	2.38754	2.35513	2.24929	2.44601	2.29309	2.42696	0.0496395	0.139315	0.908778
Q920R0_S_1329	Q920R0	MOUSE Alsin OS	Als2	0.841085	1.005	1.08725	0.963718	0.954408	0.959087	1.15471	0.96852	1.04672	1.006	0.319678	0.469993	1.04387
Q920R0_S_486	Q920R0	MOUSE Alsin OS	Als2	0.729631	0.750104	0.756627	0.621355	0.539936	0.722051	0.639347	0.62289	0.74342	0.516661	0.615508	0.736145	0.876261
Q920R0_S_477	Q920R0	MOUSE Alsin OS	Als2	0.319621	0.206777	0.309898	0.20562	0.143614	0.279916	0.178693	0.211024	0.221753	0.221195	0.711077	0.810326	1.06973
A2AH22_S_1206	A2AH22	MOUSE Activating molecule in BECN1-regulated autophagy protein 1 OS	Ambra1	0.179589	0.159606	0.11793	0.0894291	0.0611868	0.121164	0.14737	0.0975649	0.0938068	0.0571162	0.514945	0.653274	0.827314
A0A0R4J030_S_207	A0A0R4J030	MOUSE APC membrane recruitment protein 2 OS	Amer2	0.282079	0.195957	0.210266	0.121522	0.110988	0.200019	0.221526	0.150515	0.22432	0.163426	0.830387	0.893839	1.02073
Q9DBT5_S_87	Q9DBT5	MOUSE AMP deaminase 2 OS	Ampd2	0.933423	1.06235	1.11021	0.723546	0.762424	0.574811	0.518109	0.530024	0.666121	0.509302	0.00713662	0.0469116	0.567828
Q9DBT5_S_109	Q9DBT5	MOUSE AMP deaminase 2 OS	Ampd2	1.31601	1.68504	1.888	1.15539	1.18762	1.38204	1.50334	1.24377	1.12249	1.23367	0.387287	0.539902	0.945109
Q80YA2_S_48	Q80YA2	MOUSE Amph protein OS	Amph	2.57234	2.12651	2.42456	2.03536	2.1316	1.86323	1.8761	1.70212	1.85866	1.90221	0.0121738	0.0614554	0.8741
A2ATQ5_S_688	A2ATQ5	MOUSE Anaphase-promoting complex subunit 1 OS	Anapc1	0.992061	0.631	1.05218	0.699271	0.769263	0.844012	0.788391	0.789055	0.596501	0.734716	0.431035	0.581027	1.02487
Q3TSH0_S_243	Q3TSH0	MOUSE Putative uncharacterized protein (Fragment) OS	Anapc4	0.694399	0.750887	0.877556	0.602312	0.691968	0.543306	0.538232	0.560309	0.700401	0.357012	0.0331379	0.108495	0.782412
E9QNT8_S_830	E9QNT8	MOUSE Ankyrin-1 OS	Ank1	1.04316	1.10314	0.890464	1.44301	3.76597	3.79805	3.56137	6.40449	6.88861	4.46604	0.00516703	0.0394478	4.04849
E9QNT8_S_1759	E9QNT8	MOUSE Ankyrin-1 OS	Ank1	5.0739	4.90095	3.74193	4.91908	7.17602	6.54326	6.37061	6.83844	6.88183	8.1247	0.0294795	0.101289	1.39019
E9QNT8_T_862	E9QNT8	MOUSE Ankyrin-1 OS	Ank1	1.00958	0.933608	0.833067	0.844733	1.14078	1.28281	1.07674	1.04239	1.28176	1.09116	0.0311397	0.104825	1.16875
E9QNT8_S_777	E9QNT8	MOUSE Ankyrin-1 OS	Ank1	1.53904	1.23766	1.07598	1.01938	1.68682	1.26314	1.89691	2.04158	1.57479	2.89516	0.0893771	0.199953	1.53266
E9QNT8_S_813	E9QNT8	MOUSE Ankyrin-1 OS	Ank1	2.218	2.11151	1.67608	1.77876	1.84628	2.05791	1.98705	2.09775	2.22576	2.26419	0.132347	0.258122	1.1362
E9QNT8_S_1589	E9QNT8	MOUSE Ankyrin-1 OS	Ank1	0.585463	0.888063	0.80466	0.670041	0.734429	0.911736	0.975348	0.686476	0.838114	0.859319	0.137044	0.263561	1.17005
E9QNT8_T_957	E9QNT8	MOUSE Ankyrin-1 OS	Ank1	0.664008	0.615638	0.601578	0.380018	0.577771	0.740397	0.749107	0.428177	0.707741	0.50111	0.509653	0.648373	1.17647
Q8C8R3_T_2542	Q8C8R3	MOUSE Ankyrin-2 OS	Ank2	0.0866575	0.488528	0.549365	0.804261	0.907913	1.23102	1.00526	1.40496	1.54789	1.17039	0.00461878	0.0373887	2.24081
Q8C8R3_S_1688	Q8C8R3	MOUSE Ankyrin-2 OS	Ank2	0.286179	0.227164	0.356286	0.226328	0.281368	0.227868	0.180892	0.120669	0.172553	0.134709	0.00817287	0.0500065	0.613264
Q8C8R3_S_1816	Q8C8R3	MOUSE Ankyrin-2 OS	Ank2	0.134015	0.400601	0.331502	0.393701	0.343745	0.65692	0.572989	0.542368	0.955547	0.495567	0.0128602	0.0632268	1.6669
Q8C8R3_S_3850	Q8C8R3	MOUSE Ankyrin-2 OS	Ank2	0.770377	1.41478	1.3746	1.05067	0.82427	0.633999	0.554055	0.553659	0.597519	0.512884	0.0175199	0.0745707	0.527333
Q8C8R3_S_846	Q8C8R3	MOUSE Ankyrin-2 OS	Ank2	1.7288	1.14187	1.57938	1.32912	1.39648	1.79654	1.67227	1.60667	1.79519	1.87238	0.0331566	0.108504	1.28551
Q8C8R3_S_1703	Q8C8R3	MOUSE Ankyrin-2 OS	Ank2	0.713639	0.644555	0.571954	0.399263	0.374713	0.317146	0.400365	0.364237	0.328339	0.319082	0.041373	0.124558	0.574065
Q8C8R3_S_1428	Q8C8R3	MOUSE Ankyrin-2 OS	Ank2	2.88629	2.83806	2.79914	2.17155	2.36422	2.3248	2.31281	2.15009	2.34176	1.94655	0.0505795	0.14082	0.826256
Q8C8R3_S_3764	Q8C8R3	MOUSE Ankyrin-2 OS	Ank2	1.39272	1.15687	1.33927	1.01484	1.14487	1.19202	1.12064	0.87441	0.908795	0.960081	0.0649407	0.166008	0.829892
Q8C8R3_T_2232	Q8C8R3	MOUSE Ankyrin-2 OS	Ank2	0.735391	0.463689	0.729807	0.473645	0.468239	0.335303	0.362397	0.398915	0.522723	0.446574	0.0690259	0.17178	0.842223
Q8C8R3_S_1936	Q8C8R3	MOUSE Ankyrin-2 OS	Ank2	0.267748	0.665761	0.407006	0.653017	0.746138	0.849199	0.73621	0.634421	0.841508	0.69346	0.0900643	0.201029	1.1274
Q8C8R3_S_1807	Q8C8R3	MOUSE Ankyrin-2 OS	Ank2	0.449862	0.630097	0.712985	0.473966	0.523896	0.753413	0.691071	0.679778	0.545421	0.697581	0.0969536	0.209689	1.3191
Q8C8R3_S_1562	Q8C8R3	MOUSE Ankyrin-2 OS	Ank2	0.303782	0.250014	0.254581	0.254131	0.245569	0.283062	0.24431	0.160667	0.196654	0.177437	0.0984381	0.211672	0.773831
Q8C8R3_S_2364	Q8C8R3	MOUSE Ankyrin-2 OS	Ank2	0.472128	0.547809	0.523317	0.319052	0.326918	0.270135	0.26928	0.35795	0.409812	0.34439	0.0987339	0.212174	0.729442
Q8C8R3_S_3362	Q8C8R3	MOUSE Ankyrin-2 OS	Ank2	1.3369	1.33249	1.6071	1.07412	1.28937	0.991204	1.13047	1.36836	0.910534	1.20512	0.114943	0.234922	0.848394
Q8C8R3_S_2431	Q8C8R3	MOUSE Ankyrin-2 OS	Ank2	0.89574	0.721608	1.01536	0.638196	0.613049	0.680595	0.587029	0.635473	0.590519	0.665841	0.135872	0.262344	0.880635
Q8C8R3_S_1819	Q8C8R3	MOUSE Ankyrin-2 OS	Ank2	0.756836	1.04139	0.826878	0.754474	0.776102	1.15505	0.923715	0.942493	1.31285	0.750512	0.146088	0.274461	1.21439
Q8C8R3_S_1777	Q8C8R3	MOUSE Ankyrin-2 OS	Ank2	0.546078	0.533308	0.429045	0.41006	0.469179	0.406589	0.358345	0.42278	0.353645	0.521861	0.150799	0.279365	0.866595
Q8C8R3_S_2399	Q8C8R3	MOUSE Ankyrin-2 OS	Ank2	0.697524	0.398993	0.453109	0.382578	0.414644	0.343019	0.336444	0.344946	0.452849	0.355702	0.15805	0.288635	0.831908
Q8C8R3_S_1722	Q8C8R3	MOUSE Ankyrin-2 OS	Ank2	0.339271	0.229164	0.294314	0.239984	0.261382	0.246195	0.207907	0.280877	0.246139	0.142072	0.159362	0.290013	0.941684
Q8C8R3_S_1925	Q8C8R3	MOUSE Ankyrin-2 OS	Ank2	0.701078	0.695221	0.784611	0.49301	0.567341	0.620369	0.517194	0.558396	0.524251	0.781369	0.520794	0.657346	0.803192
Q8C8R3_S_1700	Q8C8R3	MOUSE Ankyrin-2 OS	Ank2	0.976068	0.972948	1.01827	0.761907	1.11062	0.989789	0.987924	0.91747	0.827677	0.927458	0.577761	0.705491	0.950198
Q8C8R3_S_3343	Q8C8R3	MOUSE Ankyrin-2 OS	Ank2	2.11151	2.80444	2.78296	2.78286	2.87237	2.51383	2.81509	3.27071	2.4132	2.92616	0.589302	0.714465	1.01155
Q8C8R3_S_2090	Q8C8R3	MOUSE Ankyrin-2 OS	Ank2	0.657146	0.802336	0.55894	0.384368	0.674206	0.57	0.568233	0.528828	0.736081	0.496401	0.675081	0.781189	0.864698
Q8C8R3_S_3229	Q8C8R3	MOUSE Ankyrin-2 OS	Ank2	0.0734962	0.112205	0.137434	0.0562941	0.0947224	0.10777	0.115682	0.0584519	0.0823477	0.0815463	0.755592	0.840782	0.869358
Q8C8R3_S_3230	Q8C8R3	MOUSE Ankyrin-2 OS	Ank2	0.0734962	0.112205	0.137434	0.0562941	0.0947224	0.10777	0.115682	0.0584519	0.0823477	0.0815463	0.755592	0.840782	0.869358
Q8C8R3_S_1699	Q8C8R3	MOUSE Ankyrin-2 OS	Ank2	2.28969	2.31525	2.91716	1.81226	2.37554	2.21907	2.33462	2.34473	2.06616	2.46184	0.774592	0.854384	1.00837
Q8C8R3_T_3745	Q8C8R3	MOUSE Ankyrin-2 OS	Ank2	0.10776	0.153617	0.211896	0.125973	0.153582	0.182772	0.119194	0.154357	0.176833	0.0922062	0.829548	0.89344	1.00504
Q8C8R3_S_2206	Q8C8R3	MOUSE Ankyrin-2 OS	Ank2	0.359301	0.386793	0.491038	0.337416	0.27414	0.43349	0.470593	0.298862	0.311861	0.367044	0.895338	0.93775	1.02155
Q8C8R3_S_2827	Q8C8R3	MOUSE Ankyrin-2 OS	Ank2	0.411805	0.303939	0.408683	0.257174	0.366388	0.44147	0.290889	0.368155	0.283762	0.346014	0.93445	0.960399	0.944392
S4R162_S_73	S4R162	MOUSE Ankyrin-3 (Fragment) OS	Ank3	0.601094	0.529826	0.591738	0.524075	0.49531	0.316292	0.356928	0.313866	0.267738	0.392769	7.5086e-05	0.00813591	0.596974
G5E8K3_S_844	G5E8K3	MOUSE Ankyrin 3	Ank3	0.105321	0.171859	0.136164	0.107398	0.231064	0.0990685	0.112768	0.143037	0.17604	0.149592	0.61761	0.737623	1.05047
G5E8K3_S_850	G5E8K3	MOUSE Ankyrin 3	Ank3	0.517825	0.475329	0.524545	0.342771	0.488781	0.404664	0.460531	0.418665	0.546354	0.514061	0.982034	0.989257	0.942204
A0A0G2JEA0_S_738	A0A0G2JEA0	MOUSE Ankyrin repeat and IBR domain-containing protein 1 (Fragment) OS	Ankib1	2.83133	2.68558	2.95213	2.79915	2.96556	3.21239	3.00983	3.08364	2.94169	3.01961	0.0175832	0.0747918	1.0665
E9Q4F7_S_838	E9Q4F7	MOUSE Ankyrin repeat domain-containing protein 11 OS	Ankrd11	0.531133	0.457141	0.481987	0.368004	0.468067	0.324479	0.366513	0.374083	0.451534	0.34904	0.0334562	0.109136	0.783036
E9Q4F7_S_1676	E9Q4F7	MOUSE Ankyrin repeat domain-containing protein 11 OS	Ankrd11	0.447784	0.354014	0.345701	0.30474	0.417774	0.383588	0.287112	0.249969	0.240153	0.170073	0.0404574	0.122876	0.7061
E9QKG6_S_1812	E9QKG6	MOUSE Ankyrin repeat domain-containing protein 17 OS	Ankrd17	0.861673	1.14085	1.18538	1.20729	1.45395	1.7357	1.94658	1.63973	2.0486	2.16162	0.000610122	0.0157793	1.64216
E9QKG6_S_1804	E9QKG6	MOUSE Ankyrin repeat domain-containing protein 17 OS	Ankrd17	1.90483	1.79414	1.51934	1.36156	1.67019	1.3818	1.26237	1.32075	1.31858	1.22498	0.0201821	0.0817124	0.789481
E9QKG6_S_1792	E9QKG6	MOUSE Ankyrin repeat domain-containing protein 17 OS	Ankrd17	0.38892	0.361033	0.284496	0.213218	0.334732	0.240168	0.340299	0.229013	0.301708	0.329001	0.482853	0.625615	0.901344
E9QKG6_S_15	E9QKG6	MOUSE Ankyrin repeat domain-containing protein 17 OS	Ankrd17	0.32437	0.261232	0.172142	0.270816	0.274839	0.230391	0.288918	0.264844	0.37597	0.187253	0.832364	0.89465	0.977951
P59672_S_663	P59672	MOUSE Ankyrin repeat and SAM domain-containing protein 1A OS	Anks1a	0.730183	0.518422	0.629985	0.554406	0.819842	0.762327	0.663083	0.814604	0.860218	0.901753	0.0658594	0.16779	1.29305
P59672_S_677	P59672	MOUSE Ankyrin repeat and SAM domain-containing protein 1A OS	Anks1a	1.0238	0.655881	0.719809	0.78095	0.850593	0.623812	0.670446	0.563084	0.788052	0.697728	0.106851	0.223615	0.8585
P59672_S_679	P59672	MOUSE Ankyrin repeat and SAM domain-containing protein 1A OS	Anks1a	0.259709	0.258033	0.23869	0.255251	0.186837	0.318259	0.24051	0.29102	0.239941	0.177093	0.640895	0.756149	0.942249
Q8BTQ7_S_225	Q8BTQ7	MOUSE Putative uncharacterized protein OS	Anks3	0.288501	0.363364	0.341194	0.194698	0.299395	0.275115	0.282776	0.260007	0.403292	0.20559	0.788678	0.865575	0.918903
Q8BHY3_S_673	Q8BHY3	MOUSE Anoctamin-1 OS	Ano1	1.59382	1.32598	1.6089	1.22257	1.2691	1.61223	1.53128	1.96025	1.67551	1.72291	0.027291	0.0968985	1.2636
O35381_S_77	O35381	MOUSE Acidic leucine-rich nuclear phosphoprotein 32 family member A OS	Anp32a	2.76387	2.29369	2.79031	2.23112	1.82547	1.96015	2.06887	1.70734	1.96701	2.05531	0.0754813	0.180932	0.857576
Q9EST5_T_265	Q9EST5	MOUSE Acidic leucine-rich nuclear phosphoprotein 32 family member B OS	Anp32b	2.84972	2.63606	3.00096	2.93424	2.62376	2.18855	1.98426	2.55639	2.26586	1.26261	0.0219916	0.0863682	0.76799
A0A0N4SV16_S_360	A0A0N4SV16	MOUSE Anthrax toxin receptor 1 OS	Antxr1	0.374233	0.271492	0.372257	0.258009	0.270824	0.338798	0.171604	0.133372	0.25227	0.288785	0.157371	0.287843	0.9292
Q9CZI7_T_19	Q9CZI7	MOUSE Annexin OS	Anxa2	0.393834	0.382137	0.486552	0.284228	0.314549	0.284246	0.209023	0.247008	0.359305	0.340848	0.100158	0.214422	0.743832
Q9CZI7_S_12	Q9CZI7	MOUSE Annexin OS	Anxa2	0.389729	0.314133	0.386815	0.316363	0.286888	0.264588	0.289289	0.279442	0.368435	0.328118	0.276914	0.424154	0.91442
Q9CZI7_S_164	Q9CZI7	MOUSE Annexin OS	Anxa2	0.600622	0.659677	0.583592	0.461485	0.615902	0.539156	0.632807	0.553755	0.612368	0.607072	0.903421	0.943459	1.01074
P48036_S_303	P48036	MOUSE Annexin A5 OS	Anxa5	1.03213	1.10055	1.18908	0.704548	0.957753	0.703186	0.798544	0.755851	0.648345	0.796429	0.0327212	0.107752	0.732319
P48036_S_35	P48036	MOUSE Annexin A5 OS	Anxa5	0.150313	0.128351	0.172438	0.139317	0.166261	0.130408	0.147498	0.0977132	0.179417	0.158756	0.61058	0.732309	0.981271
F8WIT2_S_422	F8WIT2	MOUSE Annexin OS	Anxa6	0.823378	0.728355	0.816721	0.603689	0.692804	0.676256	0.681376	0.66485	0.675328	0.623407	0.170976	0.303769	0.927195
F8WIT2_S_38	F8WIT2	MOUSE Annexin OS	Anxa6	0.367616	0.403361	0.370347	0.318584	0.315873	0.403627	0.413079	0.360873	0.238978	0.342153	0.926057	0.955813	0.98166
P61967_S_147	P61967	MOUSE AP-1 complex subunit sigma-1A OS	Ap1s1	0.810449	0.817939	0.824551	0.760026	0.802818	0.849247	0.848439	0.839387	0.981512	0.969058	0.0384001	0.118974	1.04787
Q3UPG0_S_276	Q3UPG0	MOUSE Putative uncharacterized protein (Fragment) OS	Ap3b1	3.34461	2.78902	3.38522	2.95989	2.93924	1.9153	2.12229	2.18693	2.27697	1.72114	0.000176029	0.00989977	0.717014
Q3UPG0_S_761	Q3UPG0	MOUSE Putative uncharacterized protein (Fragment) OS	Ap3b1	8.58548	8.42217	8.87184	9.70922	10.594	9.65218	8.60421	10.1445	10.919	8.52942	0.600282	0.723653	1.08796
A0A140LHP9_S_272	A0A140LHP9	MOUSE AP-3 complex subunit beta-2 OS	Ap3b2	0.934219	0.768358	0.861369	0.607176	0.794356	0.781993	0.649912	0.688294	0.618902	0.52971	0.0791886	0.186213	0.818162
O54774_S_755	O54774	MOUSE AP-3 complex subunit delta-1 OS	Ap3d1	0.411217	0.416886	0.449342	0.364788	0.330751	0.368467	0.331038	0.366754	0.293961	0.342477	0.0677023	0.170105	0.832837
O54774_S_784	O54774	MOUSE AP-3 complex subunit delta-1 OS	Ap3d1	2.68698	1.85493	2.14546	1.74412	1.66551	1.79796	1.5761	1.67983	1.65663	1.42327	0.102597	0.217461	0.893096
O54774_S_634	O54774	MOUSE AP-3 complex subunit delta-1 OS	Ap3d1	0.211604	0.124676	0.182854	0.11151	0.161011	0.133398	0.116496	0.122066	0.112809	0.192193	0.359035	0.511512	0.758121
O54774_S_760	O54774	MOUSE AP-3 complex subunit delta-1 OS	Ap3d1	3.17421	2.62521	3.18992	2.61514	3.03779	3.18778	3.07605	2.89379	2.9369	3.00558	0.537077	0.672448	0.989397
O54774_S_632	O54774	MOUSE AP-3 complex subunit delta-1 OS	Ap3d1	1.26197	0.90933	1.29837	1.08298	1.19604	1.3311	1.31409	1.15717	1.13119	1.08508	0.550903	0.684936	0.967506
Q80V94_S_851	Q80V94	MOUSE AP-4 complex subunit epsilon-1 OS	Ap4e1	0.376151	0.5579	0.398749	0.296187	0.408307	0.512321	0.370044	0.357376	0.502232	0.287784	0.980873	0.988567	0.928013
B2RUJ5_S_246	B2RUJ5	MOUSE Amyloid beta A4 precursor protein-binding family A member 1 OS	Apba1	0.522359	0.319217	0.308951	0.282388	0.160623	0.233155	0.199794	0.168772	0.164768	0.196662	0.0959816	0.208562	0.636546
B2RUJ5_S_317	B2RUJ5	MOUSE Amyloid beta A4 precursor protein-binding family A member 1 OS	Apba1	0.138298	0.254213	0.104165	0.0894016	0.155215	0.261037	0.194768	0.156701	0.271472	0.121341	0.234282	0.377178	1.40832
B1AYC9_S_507	B1AYC9	MOUSE Amyloid beta (A4) protein-binding	Apbb1ip	0.530018	0.710824	0.677965	0.723224	0.808329	0.847549	0.696331	0.673845	0.594932	0.623358	0.964892	0.981027	0.947977
E9QLQ9_S_1006	E9QLQ9	MOUSE Adenomatous polyposis coli protein OS	Apc	0.264568	0.240677	0.230897	0.175123	0.171265	0.148471	0.124499	0.0780586	0.0770742	0.12034	0.00210978	0.0255103	0.521184
E9QLQ9_S_2759	E9QLQ9	MOUSE Adenomatous polyposis coli protein OS	Apc	0.585365	0.655881	0.729754	0.793386	0.918048	0.434386	0.414204	0.504762	0.51496	0.31136	0.00329647	0.0310927	0.59525
E9QLQ9_S_2795	E9QLQ9	MOUSE Adenomatous polyposis coli protein OS	Apc	0.845987	0.801974	0.590945	0.564134	0.646063	0.397524	0.466248	0.304709	0.436982	0.372445	0.00377856	0.0335489	0.615302
E9QLQ9_S_2415	E9QLQ9	MOUSE Adenomatous polyposis coli protein OS	Apc	0.731408	0.608107	0.564706	0.457039	0.455009	0.468097	0.44367	0.315804	0.57847	0.295662	0.0871976	0.197281	0.785664
A0A0R4J107_S_186	A0A0R4J107	MOUSE Acylamino-acid-releasing enzyme (Fragment) OS	Apeh	1.69982	1.4393	1.77331	1.64688	2.11689	2.28924	2.24833	2.37659	2.10362	2.5942	0.00324461	0.0309032	1.34676
D3Z124_S_18	D3Z124	MOUSE DNA-(apurinic or apyrimidinic site) lyase (Fragment) OS	Apex1	1.97763	1.6213	1.98713	1.82327	1.96412	1.70321	1.46487	1.67337	1.50148	1.51844	0.00907103	0.0529792	0.77309
D3Z124_T_22	D3Z124	MOUSE DNA-(apurinic or apyrimidinic site) lyase (Fragment) OS	Apex1	0.436688	0.437254	0.339697	0.329588	0.347726	0.274587	0.30348	0.296058	0.276134	0.320544	0.022063	0.0864166	0.851413
O35841_S_469	O35841	MOUSE Apoptosis inhibitor 5 OS	Api5	0.731163	0.440748	0.70706	0.519991	0.678634	0.605277	0.57715	0.451286	0.400789	0.551932	0.198529	0.337	0.813299
O35841_S_464	O35841	MOUSE Apoptosis inhibitor 5 OS	Api5	4.47533	4.37067	5.02015	3.61718	4.30787	4.30165	4.43089	4.2798	3.91493	4.14967	0.577398	0.705224	0.979209
Q78IK4_S_191	Q78IK4	MOUSE MICOS complex subunit Mic27 OS	Apool	1.04016	1.11362	1.21299	0.789394	0.931628	1.42651	1.5343	1.3618	1.5131	1.56445	0.00139012	0.0212735	1.45468
Q78IK4_S_204	Q78IK4	MOUSE MICOS complex subunit Mic27 OS	Apool	1.02864	0.996744	1.2998	1.34063	1.22895	1.9526	2.01504	2.68835	1.84063	2.13567	0.00140044	0.0212756	1.63964
Q78IK4_S_219	Q78IK4	MOUSE MICOS complex subunit Mic27 OS	Apool	0.537934	0.992708	0.832644	1.15828	1.02521	1.64501	2.43972	3.37741	1.78717	2.11982	0.00886044	0.0520169	2.13539
Q3TLW5_S_247	Q3TLW5	MOUSE Putative uncharacterized protein OS	Aqp1	0.518094	0.471973	0.536087	0.380385	0.494769	0.487561	0.515685	0.422541	0.593828	0.408143	0.905782	0.945101	0.985432
P19091_S_75	P19091	MOUSE Androgen receptor OS	Ar	0.0493929	0.0913788	0.134768	0.100658	0.0579592	0.134907	0.112444	0.0275375	0.0887158	0.0976171	0.824952	0.890669	1.06827
Q3TDU1_S_266	Q3TDU1	MOUSE Putative uncharacterized protein (Fragment) OS	Arcn1	0.286295	0.363105	0.157255	0.204335	0.252993	0.231094	0.146071	0.208603	0.233556	0.151295	0.191761	0.329688	0.824539
E9PZX5_S_337	E9PZX5	MOUSE Apoptosis-resistant E3 ubiquitin protein ligase 1 OS	Arel1	0.311631	0.36881	0.300783	0.343808	0.330776	0.293126	0.268585	0.330416	0.324122	0.248666	0.0919754	0.203825	0.886178
E9PZX5_T_343	E9PZX5	MOUSE Apoptosis-resistant E3 ubiquitin protein ligase 1 OS	Arel1	0.25069	0.48057	0.311051	0.23457	0.395156	0.399462	0.319902	0.257261	0.945917	0.357282	0.40193	0.554302	1.14863
G3X9K3_S_52	G3X9K3	MOUSE Brefeldin A-inhibited guanine nucleotide-exchange protein 1 OS	Arfgef1	2.12309	2.39652	2.4791	1.85535	2.09381	2.18539	2.05616	1.96446	2.12102	2.15568	0.469761	0.615499	0.999025
G3X9K3_S_1076	G3X9K3	MOUSE Brefeldin A-inhibited guanine nucleotide-exchange protein 1 OS	Arfgef1	0.899907	1.50653	1.59594	1.79836	1.7406	1.21466	1.61552	1.78781	1.18333	1.03725	0.531002	0.666936	0.761094
A2A5R2_S_276	A2A5R2	MOUSE Brefeldin A-inhibited guanine nucleotide-exchange protein 2 OS	Arfgef2	1.12373	1.42864	1.21458	1.39937	1.69838	2.2659	2.50324	2.6883	2.52312	2.81102	2.3613e-05	0.00644043	1.80304
A2A5R2_S_356	A2A5R2	MOUSE Brefeldin A-inhibited guanine nucleotide-exchange protein 2 OS	Arfgef2	0.40066	0.614734	0.482029	0.454666	0.593073	0.864621	0.665095	0.711307	1.12801	0.539766	0.051724	0.143245	1.47565
A2A5R2_S_218	A2A5R2	MOUSE Brefeldin A-inhibited guanine nucleotide-exchange protein 2 OS	Arfgef2	1.56061	1.27327	1.27362	1.11693	1.3676	1.20428	1.15874	1.04177	1.43669	1.07556	0.216734	0.35772	0.9098
A2A5R2_S_355	A2A5R2	MOUSE Brefeldin A-inhibited guanine nucleotide-exchange protein 2 OS	Arfgef2	0.152672	0.187728	0.0977643	0.0660772	0.0993621	0.173452	0.105346	0.137161	0.130997	0.140389	0.517709	0.654708	1.38042
A2A5R2_S_227	A2A5R2	MOUSE Brefeldin A-inhibited guanine nucleotide-exchange protein 2 OS	Arfgef2	2.27811	1.843	2.08669	1.73453	2.06405	1.96684	2.18851	1.69734	2.1071	1.99169	0.933364	0.959783	0.964943
D6RHM6_S_76	D6RHM6	MOUSE Arfaptin-2 OS	Arfip2	0.125326	0.0308976	0.0502628	0.081844	0.120214	0.193562	0.123026	0.149534	0.176821	0.0685267	0.0698317	0.172678	1.82706
A0A140LIS5_S_73	A0A140LIS5	MOUSE Arginine and glutamate-rich protein 1 (Fragment) OS	Arglu1	0.0219373	0.0225121	0.0472221	0.570604	0.721193	3.07407	3.10015	5.41459	4.76268	5.21125	0.000833205	0.0176764	100.857
A0A140LIS5_S_90	A0A140LIS5	MOUSE Arginine and glutamate-rich protein 1 (Fragment) OS	Arglu1	0.780058	0.57328	0.815769	0.53986	0.991998	0.61188	0.386778	0.517488	0.360888	0.429321	0.0250989	0.0924633	0.550371
Q5FWK3_S_223	Q5FWK3	MOUSE Rho GTPase-activating protein 1 OS	Arhgap1	1.6481	1.22441	1.82885	1.1547	1.28602	2.14597	2.49945	2.33386	1.54747	3.42099	0.0304767	0.103411	1.81479
Q5FWK3_S_51	Q5FWK3	MOUSE Rho GTPase-activating protein 1 OS	Arhgap1	2.19968	1.96198	2.21206	2.09602	2.57973	2.74955	2.51024	2.93905	3.41614	2.21818	0.049978	0.139776	1.24998
S4R203_S_238	S4R203	MOUSE Rho GTPase-activating protein 12 OS	Arhgap12	3.11012	2.73251	2.83475	2.12682	2.29288	2.19596	1.9983	2.11899	2.30688	1.98732	0.0481338	0.136523	0.775476
S4R203_S_163	S4R203	MOUSE Rho GTPase-activating protein 12 OS	Arhgap12	0.395556	0.365991	0.364581	0.421536	0.466921	0.666635	0.68348	0.518684	0.375957	0.936779	0.066029	0.167853	1.68531
S4R203_T_229	S4R203	MOUSE Rho GTPase-activating protein 12 OS	Arhgap12	3.58419	2.90396	3.22113	2.55549	2.74509	2.93084	2.72811	2.4674	2.69715	2.35907	0.127587	0.251918	0.928784
S4R203_S_199	S4R203	MOUSE Rho GTPase-activating protein 12 OS	Arhgap12	0.184448	0.134195	0.105176	0.0619979	0.141946	0.0945504	0.138731	0.0738244	0.0822077	0.0652694	0.194821	0.333014	0.612601
S4R203_S_211	S4R203	MOUSE Rho GTPase-activating protein 12 OS	Arhgap12	0.123004	0.110205	0.148649	0.109601	0.106747	0.106822	0.0849719	0.0242836	0.0824198	0.15516	0.254701	0.400576	0.771034
S4R203_S_512	S4R203	MOUSE Rho GTPase-activating protein 12 OS	Arhgap12	0.209846	0.0802034	0.0643316	0.0783291	0.0832782	0.0883203	0.0979647	0.0577533	0.0724244	0.117024	0.59011	0.714681	1.1012
S4R203_S_213	S4R203	MOUSE Rho GTPase-activating protein 12 OS	Arhgap12	0.903032	0.61865	0.880995	0.577992	0.650393	0.694791	0.70909	0.796949	0.547118	0.788678	0.824843	0.890669	1.09025
Q8K0Q5_S_68	Q8K0Q5	MOUSE Rho GTPase-activating protein 18 OS	Arhgap18	0.255046	0.188168	0.246815	0.24946	0.215645	0.220374	0.344287	0.151199	0.263559	0.199664	0.896251	0.938562	0.892871
Q6DFV3_S_1554	Q6DFV3	MOUSE Rho GTPase-activating protein 21 OS	Arhgap21	1.26111	1.0947	0.919665	0.691654	0.990226	0.730257	0.828682	0.720637	0.780034	0.561498	0.0450596	0.130666	0.737464
Q6DFV3_S_1426	Q6DFV3	MOUSE Rho GTPase-activating protein 21 OS	Arhgap21	0.365606	0.143665	0.271662	0.186113	0.167703	0.130186	0.0984769	0.156036	0.112622	0.265758	0.183308	0.319775	0.6995
Q6DFV3_S_1092	Q6DFV3	MOUSE Rho GTPase-activating protein 21 OS	Arhgap21	0.56468	0.540489	0.623055	0.597311	0.539001	0.621454	0.788208	0.637531	0.519117	0.648573	0.186697	0.324044	1.12901
Q6DFV3_S_917	Q6DFV3	MOUSE Rho GTPase-activating protein 21 OS	Arhgap21	0.487256	0.409939	0.306592	0.244348	0.331538	0.264088	0.380768	0.226215	0.318432	0.272066	0.244226	0.388412	0.820618
Q6DFV3_S_1591	Q6DFV3	MOUSE Rho GTPase-activating protein 21 OS	Arhgap21	0.371837	0.526308	0.543176	0.394724	0.459009	0.507746	0.496066	0.507919	0.633878	0.437857	0.253228	0.398816	1.10618
F8VQ11_S_983	F8VQ11	MOUSE Rho GTPase-activating protein 23 OS	Arhgap23	0.274286	0.378901	0.430917	0.248349	0.323774	0.43448	0.625307	0.520263	0.277488	0.500914	0.0758365	0.181592	1.54711
F8VQ11_S_309	F8VQ11	MOUSE Rho GTPase-activating protein 23 OS	Arhgap23	0.20506	0.201289	0.217815	0.15585	0.0796471	0.199939	0.122418	0.138908	0.171458	0.115145	0.480046	0.623509	0.690091
F8VQ11_S_1182	F8VQ11	MOUSE Rho GTPase-activating protein 23 OS	Arhgap23	0.176906	0.145255	0.216001	0.124372	0.208358	0.202075	0.144068	0.198359	0.314427	0.0913036	0.713394	0.812139	1.12127
A2AB59_S_462	A2AB59	MOUSE Rho GTPase-activating protein 27 OS	Arhgap27	1.06902	1.08542	1.1274	0.927972	1.02624	0.955597	0.882007	0.885462	1.12326	0.847006	0.112478	0.231203	0.828294
A2AB59_S_469	A2AB59	MOUSE Rho GTPase-activating protein 27 OS	Arhgap27	0.185024	0.153196	0.10134	0.123018	0.137237	0.12505	0.104299	0.0736808	0.155884	0.0221435	0.149671	0.278254	0.759988
A2AB59_S_297	A2AB59	MOUSE Rho GTPase-activating protein 27 OS	Arhgap27	0.199258	0.252268	0.0917654	0.0969729	0.172746	0.150923	0.196931	0.146582	0.475504	0.161631	0.39897	0.551673	0.935655
Q8CGF1_S_591	Q8CGF1	MOUSE Rho GTPase-activating protein 29 OS	Arhgap29	0.434047	0.573274	0.441846	0.359451	0.404553	0.40498	0.441822	0.202326	0.314143	0.18299	0.0719314	0.175782	0.723754
Q8CGF1_S_561	Q8CGF1	MOUSE Rho GTPase-activating protein 29 OS	Arhgap29	0.410525	0.399933	0.377737	0.323618	0.332886	0.353564	0.283705	0.254319	0.315374	0.405102	0.18615	0.323552	0.834903
Q8CGF1_S_171	Q8CGF1	MOUSE Rho GTPase-activating protein 29 OS	Arhgap29	0.526464	0.356683	0.496799	0.426015	0.317117	0.517084	0.403767	0.371481	0.26641	0.29034	0.386871	0.539475	0.87199
Q8CGF1_S_554	Q8CGF1	MOUSE Rho GTPase-activating protein 29 OS	Arhgap29	0.369411	0.381938	0.522646	0.225337	0.23843	0.286792	0.343459	0.266782	0.287156	0.350399	0.508784	0.647871	0.777336
E9QMX7_S_867	E9QMX7	MOUSE Rho GTPase-activating protein 30 OS	Arhgap30	0.375017	0.382137	0.320457	0.308636	0.352287	0.416408	0.288392	0.209665	0.316171	0.180831	0.198911	0.337236	0.81863
B2RSI0_S_1163	B2RSI0	MOUSE CDC42 GTPase-activating protein OS	Arhgap31	0.746849	0.767153	1.00875	0.707164	0.870224	1.13076	0.99858	1.00991	1.29847	1.09121	0.00582629	0.0423035	1.42241
B2RSI0_S_941	B2RSI0	MOUSE CDC42 GTPase-activating protein OS	Arhgap31	0.749483	0.807697	0.771227	1.00006	1.20174	1.14123	1.80568	1.64021	1.13	1.70009	0.0122067	0.0614806	2.03073
B2RSI0_S_765	B2RSI0	MOUSE CDC42 GTPase-activating protein OS	Arhgap31	0.864798	0.86258	0.76726	0.694683	0.805229	0.604994	0.7197	0.7492	0.64529	0.490431	0.0254183	0.093164	0.801375
B2RSI0_S_1242	B2RSI0	MOUSE CDC42 GTPase-activating protein OS	Arhgap31	1.6614	1.20272	1.20019	1.11414	1.54399	1.17051	1.01491	1.27721	1.07939	0.83641	0.0793507	0.186462	0.897455
B2RSI0_S_1236	B2RSI0	MOUSE CDC42 GTPase-activating protein OS	Arhgap31	0.628164	0.455279	0.510357	0.409436	0.462498	0.3921	0.398737	0.43709	0.393597	0.506114	0.16553	0.297351	0.862138
B2RSI0_S_272	B2RSI0	MOUSE CDC42 GTPase-activating protein OS	Arhgap31	0.116963	0.134423	0.142301	0.124955	0.0783335	0.19028	0.0960942	0.157854	0.129274	0.10136	0.481105	0.624419	1.03457
I7HFI3_S_603	I7HFI3	MOUSE GTPase-activating protein for Cdc42 and Rac1 OS	Arhgap32	1.0015	1.0603	0.846927	0.875707	1.14152	0.949654	1.09091	0.931776	0.995555	1.06869	0.739882	0.830218	0.994067
Q3UVZ8_Y_234	Q3UVZ8	MOUSE Putative uncharacterized protein (Fragment) OS	Arhgap35	0.746481	0.655098	0.599885	0.541329	0.449307	0.43797	0.474891	0.401116	0.50605	0.464794	0.0455368	0.131449	0.774805
Q3UVZ8_S_104	Q3UVZ8	MOUSE Putative uncharacterized protein (Fragment) OS	Arhgap35	0.23849	0.164347	0.157742	0.107811	0.1272	0.133568	0.134414	0.0478591	0.101367	0.0758214	0.0646927	0.165561	0.642612
Q3UVZ8_S_308	Q3UVZ8	MOUSE Putative uncharacterized protein (Fragment) OS	Arhgap35	2.05146	2.28278	2.16625	1.94542	2.42518	1.78607	1.82452	1.51936	2.5098	1.25334	0.137636	0.263955	0.8245
H7BX46_S_125	H7BX46	MOUSE Rho GTPase-activating protein 39 OS	Arhgap39	0.349516	0.462057	0.398495	0.31166	0.367475	0.418285	0.336513	0.343439	0.552039	0.373593	0.584588	0.711028	1.01665
E9PYT0_S_1177	E9PYT0	MOUSE Rho GTPase-activating protein 5 OS	Arhgap5	1.95845	1.65769	1.83383	1.61816	1.75319	1.34379	1.20154	1.06751	1.29431	1.0084	0.000181388	0.00999829	0.685346
E9PYT0_S_1174	E9PYT0	MOUSE Rho GTPase-activating protein 5 OS	Arhgap5	1.26301	1.18332	1.27838	1.22417	1.26816	0.948098	0.946765	0.732311	0.860557	0.72098	0.000620521	0.0157793	0.681356
E9PYT0_S_1219	E9PYT0	MOUSE Rho GTPase-activating protein 5 OS	Arhgap5	0.331153	0.360997	0.27728	0.283871	0.22149	0.184536	0.211497	0.136793	0.150865	0.0988386	0.00226844	0.0261389	0.531456
E9PYT0_S_1196	E9PYT0	MOUSE Rho GTPase-activating protein 5 OS	Arhgap5	0.515533	0.647748	0.756257	0.687295	0.722817	0.687292	0.492544	0.530071	0.658018	0.496695	0.152581	0.281439	0.771243
Q99PT1_S_101	Q99PT1	MOUSE Rho GDP-dissociation inhibitor 1 OS	Arhgdia	0.204441	0.313006	0.54672	0.604744	0.594549	0.656637	0.852555	0.955363	0.736972	0.972149	0.00649838	0.0445216	1.5594
Q99PT1_S_34	Q99PT1	MOUSE Rho GDP-dissociation inhibitor 1 OS	Arhgdia	0.497415	0.599294	0.638819	0.529536	0.644685	0.428156	0.714944	0.661884	0.57584	0.493997	0.911324	0.948803	0.960865
E9PUF7_T_429	E9PUF7	MOUSE Rho guanine nucleotide exchange factor 1 OS	Arhgef1	0.468102	0.498782	0.540743	0.538392	0.771526	0.793407	0.706803	0.719154	1.28795	0.687524	0.073332	0.177966	1.33574
Q8R4H2_S_309	Q8R4H2	MOUSE Rho guanine nucleotide exchange factor 12 OS	Arhgef12	3.5038	3.08554	2.92124	2.77813	2.96477	2.78534	2.47347	2.52285	3.00945	2.61338	0.0484811	0.137336	0.881475
Q8R4H2_S_1389	Q8R4H2	MOUSE Rho guanine nucleotide exchange factor 12 OS	Arhgef12	1.73444	1.87481	1.82843	1.56741	1.30074	1.44877	1.46144	1.77585	1.61505	1.61327	0.538025	0.672793	0.930138
Q8R4H2_S_1327	Q8R4H2	MOUSE Rho guanine nucleotide exchange factor 12 OS	Arhgef12	0.279947	0.254479	0.240388	0.217995	0.362279	0.272762	0.266349	0.288231	0.232572	0.279601	0.911541	0.948883	1.07184
Q5FWH6_S_93	Q5FWH6	MOUSE Rho guanine nucleotide exchange factor 15 OS	Arhgef15	0.129591	0.18183	0.163455	0.12507	0.128647	0.109241	0.118531	0.142185	0.108482	0.0693656	0.0581996	0.154699	0.84297
Q5FWH6_S_169	Q5FWH6	MOUSE Rho guanine nucleotide exchange factor 15 OS	Arhgef15	0.605922	0.3938	0.515991	0.359111	0.342328	0.325536	0.364122	0.3453	0.252351	0.403459	0.113374	0.232623	0.876841
Q80U35_S_822	Q80U35	MOUSE Rho guanine nucleotide exchange factor 17 OS	Arhgef17	0.45268	0.421048	0.377451	0.307415	0.407781	0.365996	0.393857	0.367127	0.478134	0.410689	0.766052	0.848146	0.965855
H3BJU7_S_911	H3BJU7	MOUSE Rho guanine nucleotide exchange factor 2 OS	Arhgef2	0.698382	0.573557	0.608296	0.548303	0.451073	0.436734	0.427279	0.394838	0.471686	0.355442	0.0128502	0.0632268	0.744963
H3BJU7_S_926	H3BJU7	MOUSE Rho guanine nucleotide exchange factor 2 OS	Arhgef2	1.32115	1.54382	1.67994	1.60747	1.82793	2.17488	2.24791	1.88637	2.44722	1.73718	0.0134462	0.0647584	1.35298
H3BJU7_S_689	H3BJU7	MOUSE Rho guanine nucleotide exchange factor 2 OS	Arhgef2	0.392247	0.419578	0.465133	0.374373	0.303848	0.354347	0.373104	0.328731	0.264828	0.322437	0.0947261	0.206692	0.838072
H3BJU7_S_902	H3BJU7	MOUSE Rho guanine nucleotide exchange factor 2 OS	Arhgef2	0.260677	0.358521	0.253047	0.459466	0.256241	0.267729	0.279296	0.320009	0.302124	0.136347	0.310387	0.459208	1.07143
H3BJU7_S_617	H3BJU7	MOUSE Rho guanine nucleotide exchange factor 2 OS	Arhgef2	0.960812	1.27803	1.1292	0.654807	0.888183	0.940977	1.00384	0.915795	0.965136	1.07036	0.979437	0.987704	1.0045
D3YYY8_S_390	D3YYY8	MOUSE Protein Arhgef26 OS	Arhgef26	0.967858	1.09814	0.750967	0.706613	0.71647	0.793595	0.819124	0.589782	1.28379	0.55257	0.79958	0.872404	1.05676
P97433_S_314	P97433	MOUSE Rho guanine nucleotide exchange factor 28 OS	Arhgef28	1.80392	2.31766	2.47455	2.10575	2.33332	2.64527	2.54728	2.88815	2.65973	2.4746	0.0164272	0.0718031	1.14135
P97433_S_1198	P97433	MOUSE Rho guanine nucleotide exchange factor 28 OS	Arhgef28	0.692929	0.422187	0.722348	0.393637	0.514154	0.456934	0.456274	0.364993	0.471558	0.300337	0.11715	0.237579	0.887426
S4R2U9_S_959	S4R2U9	MOUSE Rho guanine nucleotide exchange factor 40 OS	Arhgef40	0.387787	0.399324	0.325366	0.482272	0.481593	0.751621	0.747369	0.668486	0.590986	0.918677	0.00189868	0.0243583	1.87158
S4R2U9_S_1080	S4R2U9	MOUSE Rho guanine nucleotide exchange factor 40 OS	Arhgef40	0.485265	0.350123	0.535506	0.266539	0.335809	0.170887	0.253256	0.285011	0.177512	0.200405	0.0198547	0.0808193	0.572385
E9Q7D5_S_169	E9Q7D5	MOUSE Rho guanine nucleotide exchange factor 5 OS	Arhgef5	0.547762	0.437152	0.494709	0.511869	0.56247	0.518829	0.574498	0.575141	0.43923	0.448635	0.990037	0.994271	1.0136
Q8K4I3_S_487	Q8K4I3	MOUSE Rho guanine nucleotide exchange factor 6 OS	Arhgef6	0.380771	0.469226	0.634111	0.378324	0.506528	0.222411	0.421686	0.538444	0.198165	0.548646	0.356177	0.508185	0.898684
Q8K4I3_S_639	Q8K4I3	MOUSE Rho guanine nucleotide exchange factor 6 OS	Arhgef6	1.65202	1.76637	1.91566	1.99227	2.05657	1.69208	1.69729	2.30497	1.89468	1.17058	0.554373	0.687414	0.886006
D3Z0V2_S_544	D3Z0V2	MOUSE Rho guanine nucleotide exchange factor 7 OS	Arhgef7	0.492029	0.485974	0.414592	0.310944	0.377871	0.24388	0.314844	0.293331	0.177211	0.264762	0.00649845	0.0445216	0.638607
D3Z0V2_S_441	D3Z0V2	MOUSE Rho guanine nucleotide exchange factor 7 OS	Arhgef7	2.27627	2.29266	3.12697	2.93048	3.34943	3.13028	3.53635	3.89284	3.48847	2.8745	0.0704976	0.173505	1.19041
D3Z0V2_S_340	D3Z0V2	MOUSE Rho guanine nucleotide exchange factor 7 OS	Arhgef7	2.85143	3.25368	4.39037	2.83875	3.33984	2.93838	5.79529	6.88868	2.98603	7.72489	0.123635	0.245971	1.78115
D3Z0V2_S_598	D3Z0V2	MOUSE Rho guanine nucleotide exchange factor 7 OS	Arhgef7	0.928705	0.911679	0.808469	0.784071	0.821121	0.843634	0.838743	1.12258	0.802222	0.913575	0.439836	0.589043	1.02742
A2BH40_S_1756	A2BH40	MOUSE AT-rich interactive domain-containing protein 1A OS	Arid1a	1.57029	1.60238	1.38164	1.17016	1.23766	1.04341	1.18435	1.12301	1.20849	1.0058	0.0280596	0.0980934	0.812811
A2BH40_S_699	A2BH40	MOUSE AT-rich interactive domain-containing protein 1A OS	Arid1a	0.249575	0.196843	0.210917	0.137298	0.219522	0.099941	0.148083	0.208239	0.177601	0.157225	0.121172	0.24222	0.745437
A2BH40_S_365	A2BH40	MOUSE AT-rich interactive domain-containing protein 1A OS	Arid1a	0.546421	0.424109	0.462059	0.328922	0.369094	0.35463	0.410673	0.25773	0.41904	0.410758	0.286457	0.434307	0.96832
A2CG63_S_778	A2CG63	MOUSE AT-rich interactive domain-containing protein 4B OS	Arid4b	0.33269	0.744501	0.821006	1.22385	1.31279	1.2813	1.38274	1.4062	1.38799	1.1642	0.0674044	0.169757	1.6842
A2CG63_S_675	A2CG63	MOUSE AT-rich interactive domain-containing protein 4B OS	Arid4b	0.857813	0.719379	0.917813	0.672474	0.634009	0.691631	0.565717	0.634756	0.765439	0.415669	0.109553	0.22686	0.882366
Q8BM75_S_1032	Q8BM75	MOUSE AT-rich interactive domain-containing protein 5B OS	Arid5b	0.646423	0.677569	0.740969	0.712762	0.548693	0.620511	0.598462	0.50658	0.533372	0.637928	0.0764385	0.182172	0.883248
Q640N2_S_328	Q640N2	MOUSE ADP-ribosylation factor-like protein 13B OS	Arl13b	0.789984	0.90692	0.70706	0.376544	0.76759	0.873959	0.532103	0.374997	0.817326	0.336502	0.415399	0.568503	0.693213
D3YWC2_S_111	D3YWC2	MOUSE ADP-ribosylation factor-like 6 interacting protein 4 OS	Arl6ip4	0.627919	0.546471	0.545133	0.425969	0.560699	0.452241	0.446386	0.512273	0.550215	0.526619	0.29568	0.443912	0.93742
B2RXU3_S_80	B2RXU3	MOUSE ADP-ribosylation factor-like 6 interacting protein 6 OS	Arl6ip6	0.405127	0.390504	0.562008	0.276841	0.365797	0.266291	0.421077	0.438004	0.33637	0.399166	0.633582	0.750382	1.02218
Q9D7A8_S_260	Q9D7A8	MOUSE Armadillo repeat-containing protein 1 OS	Armc1	0.141086	0.206638	0.138201	0.149059	0.182655	0.28167	0.136595	0.191795	0.271221	0.14583	0.259452	0.404688	1.2867
D3Z5T2_S_43	D3Z5T2	MOUSE Armadillo repeat-containing protein 10 OS	Armc10	6.03465	4.25049	5.96446	3.98859	4.3743	4.77563	5.18109	5.08159	4.7805	4.31887	0.847683	0.904021	1.09286
Q9D2I5_S_54	Q9D2I5	MOUSE LisH domain-containing protein ARMC9 OS	Armc9	1.01957	0.875231	0.982827	0.824543	1.0503	1.11387	1.22647	0.986653	1.41196	0.993047	0.0727532	0.177103	1.13334
Q8BHS6_S_61	Q8BHS6	MOUSE Armadillo repeat-containing X-linked protein 3 OS	Armcx3	1.46551	1.73076	1.37164	1.34082	1.23003	0.980829	1.14717	1.04732	1.00514	0.932511	0.005788	0.0422439	0.732803
Q3U172_S_146	Q3U172	MOUSE Putative uncharacterized protein (Fragment) OS	Arrb1	2.2074	2.03283	2.00655	1.62091	1.96692	1.37289	1.40313	1.46457	1.15304	1.279	0.00100355	0.0189313	0.684204
E9QMJ1_S_697	E9QMJ1	MOUSE Arf-GAP with SH3 domain	Asap1	2.64678	2.66196	2.85728	2.29715	2.32816	2.12017	2.00727	2.11742	1.95776	2.16858	0.00791913	0.0491607	0.799996
E9QMJ1_S_819	E9QMJ1	MOUSE Arf-GAP with SH3 domain	Asap1	0.281681	0.409192	0.286215	0.328298	0.272698	0.354432	0.44768	0.361151	0.590859	0.288917	0.16117	0.292265	1.26182
E9QMJ1_S_1111	E9QMJ1	MOUSE Arf-GAP with SH3 domain	Asap1	0.155546	0.137647	0.123003	0.151803	0.205676	0.110444	0.14887	0.0813695	0.144395	0.170775	0.296073	0.444314	0.951197
E9QMJ1_S_1010	E9QMJ1	MOUSE Arf-GAP with SH3 domain	Asap1	0.334118	0.404728	0.341458	0.339499	0.238759	0.363591	0.245115	0.26937	0.325831	0.283359	0.343805	0.494469	0.834638
E9QMJ1_S_1024	E9QMJ1	MOUSE Arf-GAP with SH3 domain	Asap1	0.596566	0.646724	0.573329	0.625898	0.453336	0.535619	0.544589	0.456941	0.719111	0.41481	0.493899	0.635573	0.897837
Q3TS63_S_313	Q3TS63	MOUSE Putative uncharacterized protein (Fragment) OS	Asap2	1.30198	0.89457	1.01298	0.85671	0.865304	0.704931	0.68851	0.698868	0.695649	0.619777	0.0207147	0.0828833	0.777636
D6RDR7_S_35	D6RDR7	MOUSE Ankyrin repeat and SOCS box protein 3 OS	Asb3	0.50277	0.588076	0.483769	0.470846	0.475108	0.470484	0.344914	0.307196	0.502147	0.2763	0.0492086	0.138647	0.712971
A0JNU3_S_478	A0JNU3	MOUSE 60 kDa lysophospholipase OS	Aspg	0.249587	0.218681	0.315289	0.172218	0.311322	0.456047	0.33198	0.427014	0.418145	0.62586	0.010603	0.0572613	1.71088
Q8VBT9_S_193	Q8VBT9	MOUSE Tether containing UBX domain for GLUT4 OS	Aspscr1	0.135688	0.143822	0.247651	0.121678	0.179457	0.0938053	0.144018	0.144194	0.214066	0.0615264	0.350679	0.502736	1.00136
F6WV21_S_1121	F6WV21	MOUSE Putative Polycomb group protein ASXL2 OS	Asxl2	0.573356	0.377594	0.306042	0.323278	0.41371	0.188771	0.207669	0.361055	0.322196	0.16477	0.0420388	0.125784	0.549979
F6WV21_S_373	F6WV21	MOUSE Putative Polycomb group protein ASXL2 OS	Asxl2	0.670074	0.552791	0.421252	0.36035	0.486429	0.363082	0.365681	0.442607	0.464516	0.440472	0.207844	0.347576	0.905521
E9Q166_S_947	E9Q166	MOUSE Protein Atad2b OS	Atad2b	0.331839	0.547321	0.456224	0.269467	0.285181	0.277926	0.383535	0.213708	0.280237	0.320313	0.218827	0.360215	0.844497
E9Q166_S_941	E9Q166	MOUSE Protein Atad2b OS	Atad2b	0.139873	0.170335	0.222857	0.0908608	0.119677	0.13951	0.190217	0.178116	0.203799	0.136882	0.453635	0.602241	1.27342
Q925I1_S_320	Q925I1	MOUSE ATPase family AAA domain-containing protein 3 OS	Atad3	0.348915	0.339929	0.394416	0.221102	0.344783	0.246082	0.285772	0.242276	0.242953	0.256128	0.0579704	0.15427	0.713729
Q925I1_S_322	Q925I1	MOUSE ATPase family AAA domain-containing protein 3 OS	Atad3	0.226193	0.301029	0.234907	0.171681	0.197538	0.246785	0.231491	0.154419	0.300868	0.195298	0.988294	0.993253	1.02342
F6RPX5_S_71	F6RPX5	MOUSE Alpha-tubulin N-acetyltransferase 1 (Fragment) OS	Atat1	0.317342	0.196011	0.294234	0.272995	0.316488	0.286486	0.29131	0.324416	0.297105	0.185001	0.93983	0.964182	0.990061
Q4FCQ7_S_159	Q4FCQ7	MOUSE Arginyl-tRNA--protein transferase 1 OS	Ate1	1.54327	1.84252	2.16858	1.73058	2.04348	1.96637	1.90858	1.77738	1.68348	1.81013	0.774925	0.854512	0.982422
Q3US39_S_94	Q3US39	MOUSE Putative uncharacterized protein (Fragment) OS	Atf2	0.39517	0.361394	0.451871	0.360635	0.443683	0.299285	0.212965	0.295451	0.369381	0.28305	0.00888317	0.0521054	0.747655
Q3U2X8_S_82	Q3U2X8	MOUSE Activating transcription factor 7	Atf7	1.1874	1.38369	1.54415	1.85475	1.71029	1.38043	1.44009	1.66217	1.35918	1.31549	0.460069	0.607155	0.893977
A0A0N4SVP5_S_157	A0A0N4SVP5	MOUSE Activating transcription factor 7-interacting protein 1 (Fragment) OS	Atf7ip	2.36695	2.27778	2.68975	2.15063	2.1346	1.87214	1.76104	1.90125	1.74648	1.4426	0.00232733	0.0265479	0.773138
A0A0N4SVP5_S_239	A0A0N4SVP5	MOUSE Activating transcription factor 7-interacting protein 1 (Fragment) OS	Atf7ip	0.837899	0.796432	0.769852	0.989828	0.897433	1.26432	1.13459	1.41927	1.17972	1.56647	0.00239787	0.026552	1.50892
A0A0N4SVP5_S_176	A0A0N4SVP5	MOUSE Activating transcription factor 7-interacting protein 1 (Fragment) OS	Atf7ip	0.645749	0.701908	0.457018	0.484842	0.484732	0.376518	0.357591	0.420407	0.49031	0.333651	0.0297127	0.101747	0.776579
Q91YI1_S_360	Q91YI1	MOUSE Autophagy-related protein 13 OS	Atg13	0.188639	0.10165	0.1225	0.0543898	0.146591	0.127087	0.16747	0.176872	0.11877	0.211766	0.220253	0.362038	1.3671
Q8CDJ3_S_425	Q8CDJ3	MOUSE Beclin 1-associated autophagy-related key regulator OS	Atg14	0.303794	0.46578	0.338258	0.425836	0.261795	0.345476	0.409223	0.254022	0.385078	0.267612	0.599652	0.72318	1.02134
Q3UNF6_S_383	Q3UNF6	MOUSE Putative uncharacterized protein OS	Atg4b	0.268397	0.18436	0.258903	0.190509	0.27568	0.152107	0.127696	0.347754	0.336442	0.133193	0.776876	0.855657	0.587506
Q3ZAQ4_S_735	Q3ZAQ4	MOUSE Autophagy 9-like 1 protein OS	Atg9a	1.16565	0.842519	0.966216	0.880525	0.778119	0.472045	0.510929	0.708676	0.657467	0.228803	0.00557313	0.0413878	0.580255
Q3ZAQ4_S_738	Q3ZAQ4	MOUSE Autophagy 9-like 1 protein OS	Atg9a	0.203602	0.341116	0.189895	0.266392	0.0919475	0.0594383	0.135232	0.11798	0.227273	0.061134	0.0961508	0.20873	0.579465
Q3ZAQ4_S_828	Q3ZAQ4	MOUSE Autophagy 9-like 1 protein OS	Atg9a	0.260904	0.422018	0.213351	0.314092	0.287365	0.246252	0.269184	0.249931	0.2905	0.144368	0.207305	0.346929	0.869733
Q3ZAQ4_S_18	Q3ZAQ4	MOUSE Autophagy 9-like 1 protein OS	Atg9a	0.977294	0.783238	0.84989	0.665223	0.729951	0.726295	0.6779	0.715709	0.875533	0.654362	0.315343	0.465024	0.913782
Q8BH66_S_22	Q8BH66	MOUSE Atlastin-1 OS	Atl1	0.897088	0.766791	0.726527	0.686698	0.801834	0.689933	0.654668	0.674323	0.830011	0.656079	0.163649	0.295767	0.879409
Q8BH66_S_23	Q8BH66	MOUSE Atlastin-1 OS	Atl1	0.235984	0.2464	0.264732	0.160228	0.199698	0.234475	0.165055	0.197005	0.270492	0.12865	0.496504	0.637828	0.834824
O35126_S_630	O35126	MOUSE Atrophin-1 OS	Atn1	0.735452	0.616421	0.806353	0.518018	0.724736	0.537411	0.560732	0.507824	0.459425	0.514944	0.0285691	0.0995779	0.710526
O35126_S_77	O35126	MOUSE Atrophin-1 OS	Atn1	0.636987	0.552586	0.554073	0.704778	0.683948	0.497182	0.546555	0.492944	0.531378	0.6264	0.0619755	0.161027	0.834205
O35126_S_119	O35126	MOUSE Atrophin-1 OS	Atn1	0.418147	0.269775	0.311961	0.269467	0.131023	0.164044	0.209828	0.149457	0.150491	0.206728	0.0864854	0.196387	0.608077
O35126_S_34	O35126	MOUSE Atrophin-1 OS	Atn1	0.23452	0.242641	0.34669	0.18163	0.28675	0.218063	0.178967	0.222545	0.102016	0.256491	0.139302	0.266011	0.898708
O35126_S_646	O35126	MOUSE Atrophin-1 OS	Atn1	0.477777	0.464635	0.342781	0.391599	0.423176	0.438253	0.371114	0.403111	0.355432	0.349448	0.257902	0.403751	0.876974
F6Q8D3_S_1123	F6Q8D3	MOUSE Phospholipid-transporting ATPase OS	Atp11c	0.725281	0.723656	0.740175	0.532151	0.664809	0.507699	0.587074	0.422612	0.571555	0.279542	0.0204446	0.0821402	0.701575
F6Q8D3_S_1105	F6Q8D3	MOUSE Phospholipid-transporting ATPase OS	Atp11c	1.80423	1.9321	2.01258	1.68323	1.61228	2.20049	1.8451	1.69016	2.62058	1.87645	0.242558	0.386662	1.04003
Q5XF89_S_813	Q5XF89	MOUSE Probable cation-transporting ATPase 13A3 OS	Atp13a3	0.563234	0.705764	0.680557	0.655082	0.892709	1.01092	0.88283	1.14808	1.09699	1.09557	0.00131128	0.0206995	1.60982
Q3TXF9_S_47	Q3TXF9	MOUSE Sodium/potassium-transporting ATPase subunit alpha OS	Atp1a1	0.508689	0.277763	0.457949	0.333837	0.412981	0.429839	0.475715	0.504953	0.42943	0.476317	0.201008	0.339517	1.1519
Q3TXF9_S_228	Q3TXF9	MOUSE Sodium/potassium-transporting ATPase subunit alpha OS	Atp1a1	0.730795	0.752754	0.795244	0.588913	0.542789	0.565803	0.636603	0.674228	0.78067	0.68203	0.819839	0.887518	0.922594
Q3TXF9_S_40	Q3TXF9	MOUSE Sodium/potassium-transporting ATPase subunit alpha OS	Atp1a1	0.231138	0.234749	0.331386	0.234895	0.265495	0.175391	0.287912	0.273696	0.238881	0.29268	0.845322	0.902837	1.16518
Q3TXF9_S_216	Q3TXF9	MOUSE Sodium/potassium-transporting ATPase subunit alpha OS	Atp1a1	0.405562	0.298734	0.427537	0.349241	0.355022	0.350442	0.41585	0.345711	0.393135	0.353151	0.87243	0.921948	0.99473
D3YYN7_S_58	D3YYN7	MOUSE Sodium/potassium-transporting ATPase subunit alpha OS	Atp1a2	0.509155	0.66046	0.579412	0.433898	0.445995	0.552456	0.634362	0.625522	0.631205	0.80835	0.0713106	0.174623	1.23971
D3YYN7_S_439	D3YYN7	MOUSE Sodium/potassium-transporting ATPase subunit alpha OS	Atp1a2	0.602025	0.922342	0.879196	0.493239	0.664956	0.606032	0.728755	0.987515	0.591495	1.13011	0.49659	0.637828	1.09594
D3YYN7_S_496	D3YYN7	MOUSE Sodium/potassium-transporting ATPase subunit alpha OS	Atp1a2	0.853095	1.33598	0.982721	0.943987	1.05281	1.18862	1.01678	0.885653	1.72374	0.964103	0.502363	0.643074	1.03466
D3YYN7_S_450	D3YYN7	MOUSE Sodium/potassium-transporting ATPase subunit alpha OS	Atp1a2	0.241634	0.327886	0.23761	0.20383	0.213844	0.312477	0.279744	0.230377	0.210863	0.258046	0.65052	0.762688	1.086
Q71VC6_S_12	Q71VC6	MOUSE Na K-ATPase beta-3 subunit (Fragment) OS	atp1b3	0.511514	0.542802	0.607978	0.570237	0.813544	1.1516	1.12581	1.50376	1.31888	2.05713	0.006512	0.0445661	2.31286
Q8R429_T_441	Q8R429	MOUSE Sarcoplasmic/endoplasmic reticulum calcium ATPase 1 OS	Atp2a1	0.16073	0.964755	0.130626	0.689956	0.446822	0.247582	0.366998	0.121061	0.131001	0.0480443	0.139673	0.266435	0.293184
Q8R429_S_581	Q8R429	MOUSE Sarcoplasmic/endoplasmic reticulum calcium ATPase 1 OS	Atp2a1	0.39789	0.642387	0.276836	0.473783	0.333807	0.446106	0.273319	0.293025	0.31584	0.245203	0.177179	0.312022	0.736446
G5E829_S_1177	G5E829	MOUSE Plasma membrane calcium-transporting ATPase 1 OS	Atp2b1	1.53438	1.54575	1.46443	1.08376	1.27466	1.21386	1.31697	1.16736	1.29465	1.07051	0.142521	0.270428	0.828895
G5E829_S_1178	G5E829	MOUSE Plasma membrane calcium-transporting ATPase 1 OS	Atp2b1	3.56286	3.60455	3.86587	3.23214	3.79387	3.8937	3.87628	3.87954	4.32569	3.36806	0.211814	0.352075	1.07629
F7AAP4_S_329	F7AAP4	MOUSE Calcium-transporting ATPase OS	Atp2b4	0.370753	0.352111	0.332925	0.23507	0.223473	0.288363	0.339705	0.32976	0.406978	0.313112	0.401091	0.553817	0.990492
F7AAP4_S_1065	F7AAP4	MOUSE Calcium-transporting ATPase OS	Atp2b4	0.951988	0.942886	0.997745	0.700602	0.683899	0.933242	0.728344	0.811016	0.690431	0.924956	0.663899	0.773518	0.860142
F7AAP4_S_1071	F7AAP4	MOUSE Calcium-transporting ATPase OS	Atp2b4	1.30939	1.479	1.62747	0.872495	0.975614	1.08496	1.22802	1.34472	1.02385	1.69705	0.905619	0.945101	0.937858
Q8C2Q8_S_122	Q8C2Q8	MOUSE ATP synthase subunit gamma OS	Atp5c1	0.240972	0.266497	0.365443	0.401456	0.354264	0.518311	0.532332	0.59581	0.52213	0.561891	0.000770655	0.017095	1.50264
Q8C2Q8_S_23	Q8C2Q8	MOUSE ATP synthase subunit gamma OS	Atp5c1	0.477838	0.388595	0.336427	0.33285	0.305786	0.36112	0.261424	0.219803	0.364265	0.250712	0.109566	0.22686	0.777058
Q8C2Q8_Y_32	Q8C2Q8	MOUSE ATP synthase subunit gamma OS	Atp5c1	0.477838	0.388595	0.336427	0.33285	0.305786	0.36112	0.261424	0.219803	0.364265	0.250712	0.109566	0.22686	0.777058
Q03265_S_65	Q03265	MOUSE ATP synthase subunit alpha	Atp5f1a	0.21172	0.179071	0.247524	0.173623	0.164165	0.296616	0.248033	0.230262	0.172548	0.147512	0.467692	0.613661	1.28587
P56480_S_529	P56480	MOUSE ATP synthase subunit beta	Atp5f1b	0.475706	0.32779	0.337448	0.414479	0.47343	0.430707	0.444017	0.510647	0.540924	0.542317	0.0605285	0.158416	1.23202
Q78IK2_S_6	Q78IK2	MOUSE Up-regulated during skeletal muscle growth protein 5 OS	Atp5md	0.326796	0.257461	0.298773	0.263038	0.225249	0.320872	0.295197	0.309689	0.298955	0.26925	0.258091	0.403953	1.13655
P15920_S_695	P15920	MOUSE V-type proton ATPase 116 kDa subunit a isoform 2 OS	Atp6v0a2	1.08219	0.98096	0.977008	0.914986	0.865599	0.867357	0.857631	1.04364	1.03616	0.919707	0.731927	0.825508	0.941351
P50516_S_568	P50516	MOUSE V-type proton ATPase catalytic subunit A OS	Atp6v1a	0.326018	0.348098	0.345907	0.283251	0.242804	0.275153	0.336083	0.391269	0.254739	0.334603	0.779993	0.858664	1.02633
Q61687_S_953	Q61687	MOUSE Transcriptional regulator ATRX OS	Atrx	1.71079	1.30212	1.54875	1.46467	1.40121	0.842974	0.988473	0.872018	0.822629	0.990692	0.000295271	0.011642	0.59537
Q61687_S_912	Q61687	MOUSE Transcriptional regulator ATRX OS	Atrx	4.59549	4.25549	4.68249	4.46035	4.36263	3.12472	3.66161	3.25191	3.73526	2.84154	0.00101434	0.0189667	0.72907
Q61687_S_1290	Q61687	MOUSE Transcriptional regulator ATRX OS	Atrx	0.592001	0.518259	0.585549	0.445186	0.5452	0.321437	0.359082	0.424808	0.407505	0.286347	0.00140235	0.0212756	0.658624
Q61687_S_956	Q61687	MOUSE Transcriptional regulator ATRX OS	Atrx	3.37212	2.95541	2.69197	2.47156	2.69254	2.20468	1.96519	1.73322	1.88017	1.83112	0.001899	0.0243583	0.698286
Q61687_S_766	Q61687	MOUSE Transcriptional regulator ATRX OS	Atrx	0.741457	0.766791	0.650087	0.658157	0.584561	0.624142	0.459114	0.439755	0.440164	0.408266	0.00375123	0.0335019	0.668782
Q61687_S_768	Q61687	MOUSE Transcriptional regulator ATRX OS	Atrx	0.741457	0.766791	0.650087	0.658157	0.584561	0.624142	0.459114	0.439755	0.440164	0.408266	0.00375123	0.0335019	0.668782
Q61687_S_92	Q61687	MOUSE Transcriptional regulator ATRX OS	Atrx	4.76025	3.7704	3.84751	3.78719	3.48311	2.42328	3.22518	3.34932	3.20571	2.67524	0.0101026	0.0554384	0.846461
Q61687_S_1979	Q61687	MOUSE Transcriptional regulator ATRX OS	Atrx	0.890655	0.816854	0.866341	0.860656	0.660823	0.664702	0.655354	0.588729	0.629254	0.721128	0.0114247	0.0595919	0.761459
Q61687_S_854	Q61687	MOUSE Transcriptional regulator ATRX OS	Atrx	0.333536	0.338026	0.274921	0.270022	0.24398	0.268102	0.127563	0.144658	0.215419	0.104873	0.0128106	0.0632057	0.526182
Q61687_S_957	Q61687	MOUSE Transcriptional regulator ATRX OS	Atrx	4.15518	3.7075	3.68199	3.06589	3.40587	3.18556	3.01705	2.59003	2.80547	2.96123	0.0144223	0.0675022	0.804248
Q61687_S_1335	Q61687	MOUSE Transcriptional regulator ATRX OS	Atrx	4.05408	3.91101	3.92184	4.21866	3.97202	3.38359	3.27485	3.65323	4.02324	3.2358	0.023206	0.0889324	0.851856
Q61687_S_855	Q61687	MOUSE Transcriptional regulator ATRX OS	Atrx	0.57604	0.449544	0.41126	0.430608	0.457789	0.406183	0.270854	0.200527	0.487086	0.16035	0.0598536	0.15728	0.602508
Q61687_S_719	Q61687	MOUSE Transcriptional regulator ATRX OS	Atrx	0.798624	0.837338	0.81196	0.512328	0.74422	0.613153	0.649683	0.594375	0.637866	0.662407	0.138631	0.265217	0.798707
Q61687_S_717	Q61687	MOUSE Transcriptional regulator ATRX OS	Atrx	0.956706	0.98825	0.791488	0.63324	0.879917	0.678001	0.711011	0.751736	0.897934	0.687181	0.209849	0.350348	0.808043
Q61687_S_1339	Q61687	MOUSE Transcriptional regulator ATRX OS	Atrx	1.2635	1.19001	1.00579	1.52147	1.34728	1.09826	1.02346	1.0866	1.12012	1.3151	0.210864	0.350925	0.869224
Q61687_S_1041	Q61687	MOUSE Transcriptional regulator ATRX OS	Atrx	2.2096	1.80414	1.89762	1.93744	1.68303	1.80036	1.79863	1.6105	1.61034	1.96701	0.216639	0.357652	0.947834
Q61687_S_1512	Q61687	MOUSE Transcriptional regulator ATRX OS	Atrx	0.777056	0.51718	0.504723	0.42562	0.5329	0.502323	0.434386	0.426703	0.495274	0.528729	0.291439	0.439672	0.957643
Q61687_S_1271	Q61687	MOUSE Transcriptional regulator ATRX OS	Atrx	0.153567	0.147768	0.209558	0.207845	0.128184	0.13402	0.113729	0.13485	0.20777	0.123965	0.292346	0.440459	0.872716
Q61687_S_1270	Q61687	MOUSE Transcriptional regulator ATRX OS	Atrx	0.153567	0.147768	0.209558	0.207845	0.128184	0.13402	0.113729	0.13485	0.20777	0.123965	0.292346	0.440459	0.872716
Q61687_S_1287	Q61687	MOUSE Transcriptional regulator ATRX OS	Atrx	0.596014	0.503758	0.555819	0.427662	0.661512	0.536421	0.517743	0.429349	0.577325	0.440844	0.352085	0.504036	0.931496
Q61687_S_828	Q61687	MOUSE Transcriptional regulator ATRX OS	Atrx	2.34581	2.07934	1.62567	1.77986	2.10164	1.51367	1.84258	1.85767	1.96315	2.00434	0.36106	0.513538	0.893394
Q61687_S_829	Q61687	MOUSE Transcriptional regulator ATRX OS	Atrx	2.34581	2.07934	1.62567	1.77986	2.10164	1.51367	1.84258	1.85767	1.96315	2.00434	0.36106	0.513538	0.893394
Q61687_S_1975	Q61687	MOUSE Transcriptional regulator ATRX OS	Atrx	1.26374	1.12519	1.39777	0.834913	0.989833	1.00526	1.15	0.930388	1.22601	1.08037	0.708243	0.808546	0.960168
Q61687_S_1056	Q61687	MOUSE Transcriptional regulator ATRX OS	Atrx	0.716703	0.476829	0.544181	0.52692	0.52675	0.517509	0.437679	0.623177	0.508553	0.639498	0.822152	0.888926	0.982139
Q61687_S_1313	Q61687	MOUSE Transcriptional regulator ATRX OS	Atrx	0.177414	0.0943729	0.118977	0.0453157	0.0925035	0.119447	0.132054	0.0886562	0.130267	0.0859074	0.823466	0.890127	1.26569
P54254_S_751	P54254	MOUSE Ataxin-1 OS	Atxn1	0.804506	1.37978	1.3426	1.70378	1.79595	2.31886	2.38424	2.69509	2.4157	2.59797	0.00189796	0.0243583	1.75079
P54254_S_382	P54254	MOUSE Ataxin-1 OS	Atxn1	2.34042	1.77083	2.14107	1.60297	1.70114	1.45429	1.57655	1.65088	1.70338	1.44804	0.069179	0.17197	0.890293
P0C7T6_T_328	P0C7T6	MOUSE Ataxin-1-like OS	Atxn1l	0.56278	0.355876	0.514933	0.290928	0.343834	0.304308	0.315914	0.283633	0.383967	0.184089	0.0976885	0.210592	0.855096
F6U2C2_S_403	F6U2C2	MOUSE Ataxin-2 (Fragment) OS	Atxn2	0.292177	0.325314	0.250587	0.338329	0.426812	0.524064	0.948228	0.601982	0.453358	0.563706	0.0243918	0.0912682	1.73281
F6U2C2_S_91	F6U2C2	MOUSE Ataxin-2 (Fragment) OS	Atxn2	0.589881	0.720162	0.966428	0.796368	0.782793	1.17943	1.69711	1.0755	0.825429	1.54616	0.032294	0.106862	1.50669
F6U2C2_T_401	F6U2C2	MOUSE Ataxin-2 (Fragment) OS	Atxn2	0.396518	0.436784	0.417131	0.398657	0.420986	0.553682	0.759808	0.471777	0.46634	0.500767	0.0661581	0.167923	1.2005
F6U2C2_S_527	F6U2C2	MOUSE Ataxin-2 (Fragment) OS	Atxn2	2.31499	1.92873	2.06606	2.2887	2.02434	2.20699	2.04491	1.93728	1.94788	1.79831	0.213368	0.353644	0.942799
F6U2C2_S_523	F6U2C2	MOUSE Ataxin-2 (Fragment) OS	Atxn2	1.391	1.07416	1.28557	1.36188	1.19854	1.35544	1.25254	1.15368	1.13929	1.01949	0.36177	0.514225	0.897405
F6U2C2_S_126	F6U2C2	MOUSE Ataxin-2 (Fragment) OS	Atxn2	1.95299	1.62425	2.1361	1.8168	1.82817	1.80211	2.16349	1.85566	2.18571	1.87954	0.394647	0.547775	1.0281
Q3TGG2_S_251	Q3TGG2	MOUSE Ataxin-2-like protein OS	Atxn2l	1.35479	1.56527	1.89434	1.45475	1.89799	2.38616	2.31702	2.32123	1.92518	2.29505	0.00275063	0.0285981	1.48027
Q3TGG2_S_80	Q3TGG2	MOUSE Ataxin-2-like protein OS	Atxn2l	0.451743	0.456599	0.444142	0.250396	0.314997	0.515953	0.625993	0.646238	0.602059	0.785931	0.00331353	0.0312104	1.40944
Q3TGG2_S_23	Q3TGG2	MOUSE Ataxin-2-like protein OS	Atxn2l	0.36242	0.418265	0.307364	0.319199	0.467196	0.53892	0.542348	0.432952	0.645503	0.567287	0.00579537	0.0422439	1.49646
Q3TGG2_S_511	Q3TGG2	MOUSE Ataxin-2-like protein OS	Atxn2l	2.33435	2.17073	2.4955	1.896	2.49274	2.16007	1.97471	1.79174	2.47446	1.68979	0.187261	0.324797	0.845932
Q3TGG2_S_476	Q3TGG2	MOUSE Ataxin-2-like protein OS	Atxn2l	0.495987	0.491215	0.559628	0.37402	0.554302	0.613578	0.52131	0.444176	0.463795	0.537951	0.650377	0.762688	1.05106
F6RCN9_S_192	F6RCN9	MOUSE Ataxin-7-like protein 3 (Fragment) OS	Atxn7l3	0.555268	0.549538	0.75303	0.563905	0.478783	0.610937	0.542988	0.518158	0.632181	0.472594	0.663914	0.773518	0.977884
Q496S6_S_39	Q496S6	MOUSE Aven protein OS	Aven	0.353382	0.453707	0.128377	0.322861	0.233096	0.24835	0.202771	0.268476	0.201779	0.122567	0.19399	0.332093	0.628045
Q496S6_S_37	Q496S6	MOUSE Aven protein OS	Aven	0.290413	0.293252	0.07607	0.312224	0.292458	0.242318	0.209658	0.234272	0.22043	0.181709	0.479252	0.623439	0.753715
E0CZ24_S_285	E0CZ24	MOUSE Protein AW554918 OS	AW554918	0.382529	0.357979	0.382778	0.305102	0.255557	0.226807	0.285712	0.26505	0.219789	0.276741	0.026098	0.0944353	0.740408
Q7TMI9_S_100	Q7TMI9	MOUSE Axin1 protein (Fragment) OS	Axin1	2.18074	1.88125	1.95148	1.96199	1.86306	1.71311	1.89001	1.83532	1.65493	1.40669	0.0338126	0.109779	0.877855
H3BKQ2_S_67	H3BKQ2	MOUSE Protein B230118H07Rik (Fragment) OS	B230118H07Rik	0.213301	0.261232	0.292018	0.171337	0.24733	0.371264	0.275605	0.326272	0.319226	0.290026	0.0181765	0.0762674	1.29069
Q3UNJ7_T_129	Q3UNJ7	MOUSE Hexosyltransferase OS	B3gnt3	0.536335	0.865231	0.58301	0.619658	0.908011	0.735963	0.550259	0.920102	0.750124	0.788678	0.644576	0.758603	1.21055
Q3UNJ7_T_128	Q3UNJ7	MOUSE Hexosyltransferase OS	B3gnt3	0.536335	0.865231	0.58301	0.619658	0.908011	0.735963	0.550259	0.920102	0.750124	0.788678	0.644576	0.758603	1.21055
Q3U9H3_S_128	Q3U9H3	MOUSE Bcl-associated death promoter	Bad	0.822397	0.979454	0.912206	1.26708	1.49784	2.31481	2.49579	2.8935	2.45469	2.82	2.08898e-05	0.00618519	2.54814
Q3U9H3_S_94	Q3U9H3	MOUSE Bcl-associated death promoter	Bad	1.58806	2.1453	2.14879	1.47146	1.85243	2.1679	2.39083	1.76365	2.16361	2.18041	0.132403	0.258122	1.1703
Q3U9H3_S_113	Q3U9H3	MOUSE Bcl-associated death promoter	Bad	10.0995	12.2784	12.8647	11.6888	12.2561	11.6542	11.2028	10.6928	11.2088	9.79752	0.147743	0.27634	0.914059
Q3U9H3_S_70	Q3U9H3	MOUSE Bcl-associated death promoter	Bad	0.175178	0.293246	0.327852	0.177275	0.224584	0.215158	0.241182	0.204608	0.255762	0.22952	0.760129	0.8439	1.02197
A0A087WNX9_S_20	A0A087WNX9	MOUSE BAG family molecular chaperone regulator 2 OS	Bag2	0.397075	0.72456	0.808786	0.748692	0.651524	1.1334	1.70433	1.96192	0.951899	2.12816	0.0140458	0.0663824	2.35223
Q3TAM9_S_360	Q3TAM9	MOUSE Putative uncharacterized protein OS	Bag3	2.13644	2.46062	2.38504	2.17298	2.29736	2.08626	2.02035	1.9824	1.95874	1.88249	0.00447767	0.0370329	0.862903
Q3TAM9_T_560	Q3TAM9	MOUSE Putative uncharacterized protein OS	Bag3	0.318757	0.249045	0.370172	0.33034	0.341246	0.401552	0.355638	0.448157	0.48768	0.348045	0.0348576	0.11213	1.21557
Q3TAM9_T_420	Q3TAM9	MOUSE Putative uncharacterized protein OS	Bag3	0.629696	0.811131	0.625541	0.648291	0.642078	0.885231	0.845695	0.696523	0.698492	0.75478	0.0794587	0.186462	1.17553
Q3TAM9_S_390	Q3TAM9	MOUSE Putative uncharacterized protein OS	Bag3	0.624181	0.724138	0.666591	0.542613	0.788206	0.773599	0.637335	0.466596	0.588992	0.588823	0.397541	0.550143	0.883588
Q3UF95_S_977	Q3UF95	MOUSE Large proline-rich protein BAG6 OS	Bag6	0.866023	0.945778	0.77657	0.743139	0.942796	0.828071	0.658006	0.502178	0.885291	0.711267	0.12674	0.250538	0.821303
Q3UF95_S_1085	Q3UF95	MOUSE Large proline-rich protein BAG6 OS	Bag6	0.343021	0.395818	0.337983	0.227434	0.276029	0.271186	0.317982	0.307909	0.407522	0.272468	0.987022	0.992707	0.911021
Z4YMJ8_S_182	Z4YMJ8	MOUSE Bromo adjacent homology domain-containing 1 protein (Fragment) OS	Bahd1	0.520018	0.373275	0.435519	0.383565	0.451373	0.328163	0.233577	0.397379	0.366191	0.0884142	0.0533617	0.146117	0.753497
S4R1K2_S_78	S4R1K2	MOUSE BAI1-associated protein 3 OS	Baiap3	0.0750341	0.080354	0.0186668	0.104599	0.0701021	0.0770392	0.104825	0.0552463	0.0819277	0.117701	0.354271	0.506313	1.09187
O08686_S_215	O08686	MOUSE Homeobox protein BarH-like 2 OS	Barx2	0.207511	0.348833	0.39941	0.258729	0.289914	0.523546	0.564848	0.577964	0.41988	0.513914	0.00113609	0.0197871	1.80587
Q91XV3_T_31	Q91XV3	MOUSE Brain acid soluble protein 1 OS	Basp1	0.302661	0.288059	0.428415	0.182557	0.103839	0.169354	0.234016	0.146443	0.10443	0.176662	0.168602	0.300491	0.587915
Q91XV3_T_36	Q91XV3	MOUSE Brain acid soluble protein 1 OS	Basp1	3.54185	2.99204	3.66549	2.42999	2.80625	2.97927	2.87295	3.4098	3.06345	3.2516	0.913893	0.950418	1.02387
Q9Z277_S_1338	Q9Z277	MOUSE Tyrosine-protein kinase BAZ1B OS	Baz1b	0.840473	0.625036	0.869251	0.968031	0.852659	1.36246	1.24627	1.36396	1.42045	1.43117	0.000122085	0.0088426	1.59965
Q9Z277_S_312	Q9Z277	MOUSE Tyrosine-protein kinase BAZ1B OS	Baz1b	1.03912	0.908065	0.645749	0.879516	1.65021	1.16462	1.56809	1.4563	1.73007	1.09018	0.110457	0.228427	1.60374
Q9Z277_S_1468	Q9Z277	MOUSE Tyrosine-protein kinase BAZ1B OS	Baz1b	0.815045	0.801432	0.812066	0.722949	0.806902	0.92829	0.846106	0.699155	0.866412	0.922406	0.230413	0.372799	1.07375
Q9Z277_S_1464	Q9Z277	MOUSE Tyrosine-protein kinase BAZ1B OS	Baz1b	1.55809	1.49093	1.62297	1.30746	1.51289	1.65515	1.49199	1.55304	1.43631	1.51005	0.645717	0.759208	0.998122
Q8C9P7_S_121	Q8C9P7	MOUSE Putative uncharacterized protein (Fragment) OS	Bbx	2.22051	2.73956	2.56057	2.82811	3.2188	2.42035	2.4126	2.43721	2.46042	2.37275	0.148133	0.276551	0.883484
A0A0G2JDC3_S_226	A0A0G2JDC3	MOUSE Protein BC037034 OS	BC037034	0.534669	0.725464	0.82746	0.529857	0.532998	0.777655	0.764747	0.775515	0.620302	0.822821	0.133428	0.259034	1.45046
Q9R069_S_615	Q9R069	MOUSE Basal cell adhesion molecule OS	Bcam	0.624855	0.468063	0.748163	0.434086	0.432081	0.60773	0.563705	0.755994	0.556621	0.58637	0.353017	0.505052	1.25276
Q9R069_S_592	Q9R069	MOUSE Basal cell adhesion molecule OS	Bcam	0.419464	0.400192	0.457261	0.333415	0.42385	0.380348	0.492041	0.381916	0.450176	0.385563	0.724509	0.819585	0.919179
F7C0F2_S_642	F7C0F2	MOUSE Breast carcinoma-amplified sequence 3 homolog (Fragment) OS	Bcas3	0.325074	0.321145	0.271853	0.219142	0.352493	0.292324	0.269157	0.243109	0.364888	0.249074	0.671213	0.778144	0.838117
F7C0F2_S_298	F7C0F2	MOUSE Breast carcinoma-amplified sequence 3 homolog (Fragment) OS	Bcas3	0.0932626	0.248454	0.24372	0.110555	0.203743	0.213502	0.184839	0.19591	0.218508	0.125952	0.839576	0.899687	0.961554
Q9CWI3_S_283	Q9CWI3	MOUSE BRCA2 and CDKN1A-interacting protein OS	Bccip	0.568252	0.390504	0.436212	0.429617	0.410393	0.40008	0.2859	0.217689	0.49362	0.199473	0.0916895	0.203323	0.665476
Q99L69_S_336	Q99L69	MOUSE Branched chain ketoacid dehydrogenase E1	Bckdha	0.437178	0.444803	0.302836	0.347369	0.498705	0.143759	0.289732	0.266883	0.236237	0.275554	0.00685962	0.0457084	0.610466
Q99L69_T_335	Q99L69	MOUSE Branched chain ketoacid dehydrogenase E1	Bckdha	0.905728	1.08235	0.895701	1.57828	1.41582	2.04362	2.55826	2.7183	1.54055	3.52891	0.0139528	0.0660311	2.36361
Q99L69_S_334	Q99L69	MOUSE Branched chain ketoacid dehydrogenase E1	Bckdha	2.43515	2.63792	2.35912	2.41604	3.41128	3.14623	3.79136	4.46018	2.91314	5.48695	0.0462523	0.132692	1.55693
Q99L69_S_344	Q99L69	MOUSE Branched chain ketoacid dehydrogenase E1	Bckdha	5.37291	4.91968	5.77402	5.85977	6.17526	5.97401	9.51887	10.0082	5.09572	15.7809	0.12494	0.248041	1.64857
D3Z7R0_S_31	D3Z7R0	MOUSE [3-methyl-2-oxobutanoate dehydrogenase [lipoamide]] kinase	Bckdk	3.21269	3.47918	3.74833	3.59185	3.95997	4.51859	4.52153	5.17728	5.01044	4.51612	0.000332922	0.0122551	1.25883
Q3UGC5_S_289	Q3UGC5	MOUSE Putative uncharacterized protein OS	Bcl2l13	2.61933	2.94625	3.32788	4.22316	3.58781	4.71002	5.01462	4.46506	4.48734	5.89755	0.00335316	0.0313734	1.41532
Q3UGC5_S_343	Q3UGC5	MOUSE Putative uncharacterized protein OS	Bcl2l13	3.83577	3.12663	4.49813	3.05318	3.27686	2.14432	2.15736	2.4163	2.66406	1.05103	0.0052614	0.0398113	0.658363
Q3UGC5_S_109	Q3UGC5	MOUSE Putative uncharacterized protein OS	Bcl2l13	0.597307	0.47907	0.518392	0.513475	0.66166	0.70927	0.703694	0.723173	0.763869	0.636113	0.00625335	0.0438906	1.36821
Q3UGC5_T_342	Q3UGC5	MOUSE Putative uncharacterized protein OS	Bcl2l13	1.85576	1.49274	1.90741	1.6339	1.93076	1.1317	0.979967	1.27032	1.49626	0.637879	0.0064407	0.0444224	0.609832
Q3UGC5_S_300	Q3UGC5	MOUSE Putative uncharacterized protein OS	Bcl2l13	1.38745	1.04843	1.39518	1.17374	1.06265	1.46023	1.6222	1.63122	1.3837	1.75852	0.00776693	0.0486594	1.38207
Q3UGC5_S_302	Q3UGC5	MOUSE Putative uncharacterized protein OS	Bcl2l13	1.12766	1.43069	1.38793	1.69272	1.50905	2.20365	2.15407	1.74236	1.63902	2.26051	0.00810416	0.0497371	1.50562
Q3UGC5_S_285	Q3UGC5	MOUSE Putative uncharacterized protein OS	Bcl2l13	1.01461	0.886618	0.745359	0.782969	0.684637	0.627915	0.566083	0.489212	0.602271	0.658826	0.0117336	0.0603761	0.769214
Q3UGC5_S_288	Q3UGC5	MOUSE Putative uncharacterized protein OS	Bcl2l13	2.56247	2.8433	2.57331	3.07199	3.0495	3.83715	4.04572	3.27487	3.58664	5.13914	0.0187708	0.0779066	1.34954
Q3UGC5_S_377	Q3UGC5	MOUSE Putative uncharacterized protein OS	Bcl2l13	0.323169	0.480721	0.443529	0.315803	0.508693	0.463711	0.531555	0.492609	0.475928	0.516612	0.112235	0.230847	1.11066
Q3UGC5_S_387	Q3UGC5	MOUSE Putative uncharacterized protein OS	Bcl2l13	15.1551	17.7173	18.2394	18.1942	19.4911	14.3943	14.4516	14.274	12.2822	20.7567	0.168027	0.300171	0.79115
Q3UGC5_S_299	Q3UGC5	MOUSE Putative uncharacterized protein OS	Bcl2l13	1.04347	0.783419	0.987059	0.665223	0.557402	0.766996	0.764884	0.589877	0.670024	0.968469	0.6371	0.753238	0.976342
A0A0U1RP14_S_10	A0A0U1RP14	MOUSE B-cell CLL/lymphoma 7 protein family member C (Fragment) OS	Bcl7c	0.116497	0.0652869	0.229358	0.111629	0.179462	0.167614	0.175596	0.126688	0.0968021	0.13439	0.99455	0.995926	1.15359
Q67FY2_S_118	Q67FY2	MOUSE B-cell CLL/lymphoma 9-like protein OS	Bcl9l	0.287049	0.405855	0.252253	0.198911	0.26247	0.193199	0.144365	0.14785	0.135481	0.1115	0.013663	0.0652488	0.550027
Q67FY2_S_121	Q67FY2	MOUSE B-cell CLL/lymphoma 9-like protein OS	Bcl9l	0.294787	0.25031	0.157414	0.157122	0.2076	0.139524	0.119084	0.11921	0.132694	0.130303	0.0324356	0.107221	0.627665
Q67FY2_S_25	Q67FY2	MOUSE B-cell CLL/lymphoma 9-like protein OS	Bcl9l	0.258373	0.221681	0.20987	0.143452	0.162758	0.195986	0.171636	0.192599	0.240115	0.119084	0.605518	0.728001	0.917707
Q67FY2_S_21	Q67FY2	MOUSE B-cell CLL/lymphoma 9-like protein OS	Bcl9l	0.896966	0.81077	0.859306	0.732448	0.703136	0.9248	0.847295	0.753315	1.03026	0.636849	0.639805	0.755256	1.04505
Q8K019_S_383	Q8K019	MOUSE Bcl-2-associated transcription factor 1 OS	Bclaf1	0.993347	0.85276	0.837723	0.993361	0.843557	0.61188	0.586114	0.607389	0.443939	0.414776	0.000186693	0.00999829	0.687314
Q8K019_S_494	Q8K019	MOUSE Bcl-2-associated transcription factor 1 OS	Bclaf1	6.60761	5.75443	6.10041	5.60142	5.75656	4.38003	4.68397	4.71002	4.66043	3.82776	0.000281842	0.0113571	0.809586
Q8K019_S_529	Q8K019	MOUSE Bcl-2-associated transcription factor 1 OS	Bclaf1	0.330613	0.243273	0.333941	0.274569	0.401724	0.521423	0.510883	0.725565	0.888727	0.725739	0.00498477	0.0388129	2.1946
Q8K019_S_656	Q8K019	MOUSE Bcl-2-associated transcription factor 1 OS	Bclaf1	2.75444	2.36851	2.54105	2.26246	2.99735	2.157	2.22816	2.24234	2.44833	1.93375	0.0456192	0.131503	0.876866
Q8K019_S_289	Q8K019	MOUSE Bcl-2-associated transcription factor 1 OS	Bclaf1	0.752363	1.12386	1.11629	1.19733	1.11638	1.23385	1.314	1.31319	1.23857	1.18912	0.0653602	0.166768	1.10945
Q8K019_S_177	Q8K019	MOUSE Bcl-2-associated transcription factor 1 OS	Bclaf1	7.00649	6.59797	6.42152	6.31496	7.4176	6.52156	6.01892	5.99255	6.63703	5.76215	0.0658497	0.16779	0.912238
Q8K019_S_148	Q8K019	MOUSE Bcl-2-associated transcription factor 1 OS	Bclaf1	1.02533	0.762875	0.663894	0.515724	0.717306	0.622586	0.685812	0.475036	0.53473	0.633611	0.163254	0.295288	0.86795
Q8K019_S_646	Q8K019	MOUSE Bcl-2-associated transcription factor 1 OS	Bclaf1	3.26294	4.7725	5.35929	6.41041	6.64464	5.87639	6.44607	6.78199	5.85937	5.38982	0.286477	0.434307	1.09649
Q8K019_S_510	Q8K019	MOUSE Bcl-2-associated transcription factor 1 OS	Bclaf1	5.48994	5.6528	5.81793	5.90886	6.19445	5.77688	5.4221	5.78299	6.08126	5.31231	0.473034	0.618779	0.992944
Q8K019_S_395	Q8K019	MOUSE Bcl-2-associated transcription factor 1 OS	Bclaf1	0.943472	1.00976	0.826772	0.930221	1.0381	0.754828	0.822325	0.819532	1.26763	0.795644	0.593845	0.718182	0.868635
Q8K019_S_221	Q8K019	MOUSE Bcl-2-associated transcription factor 1 OS	Bclaf1	0.349497	0.343514	0.387777	0.366623	0.282701	0.367477	0.359251	0.279992	0.307542	0.366411	0.703903	0.804751	1.02791
Q8K019_S_284	Q8K019	MOUSE Bcl-2-associated transcription factor 1 OS	Bclaf1	1.43341	1.92433	1.47173	1.76385	1.71063	1.69764	1.7025	1.73619	2.0281	1.39212	0.721137	0.817128	0.995247
Q8K019_S_263	Q8K019	MOUSE Bcl-2-associated transcription factor 1 OS	Bclaf1	0.133641	0.21432	0.178315	0.171659	0.261864	0.164704	0.245133	0.136582	0.265061	0.0824685	0.753688	0.840283	0.923669
A2AG58_S_17	A2AG58	MOUSE Uncharacterized protein CXorf23 homolog OS	Bclaf3	0.143953	0.3589	0.284681	0.239773	0.298839	0.385498	0.365672	0.471849	0.361893	0.350919	0.0242528	0.090965	1.2845
A2AG58_S_80	A2AG58	MOUSE Uncharacterized protein CXorf23 homolog OS	Bclaf3	0.615971	0.502342	0.336121	0.447035	0.464239	0.47761	0.442842	0.354434	0.351613	0.350738	0.18631	0.323666	0.763472
A2AG58_S_78	A2AG58	MOUSE Uncharacterized protein CXorf23 homolog OS	Bclaf3	0.615971	0.502342	0.336121	0.447035	0.464239	0.47761	0.442842	0.354434	0.351613	0.350738	0.18631	0.323666	0.763472
A2AG58_S_205	A2AG58	MOUSE Uncharacterized protein CXorf23 homolog OS	Bclaf3	0.130823	0.17104	0.101478	0.110629	0.0900975	0.0877874	0.132443	0.185216	0.0980112	0.0850832	0.898932	0.94079	0.885946
Q8CGN4_S_423	Q8CGN4	MOUSE BCL-6 corepressor OS	Bcor	0.723688	0.686064	0.653948	0.508244	0.552236	0.468904	0.497346	0.422301	0.488104	0.456954	0.0150537	0.0687129	0.717035
Q8CGN4_S_1443	Q8CGN4	MOUSE BCL-6 corepressor OS	Bcor	0.147293	0.0700884	0.0807358	0.0690737	0.0517647	0.0195265	0.0503429	0.0950722	0.0775112	0.0618355	0.306484	0.455015	0.88225
Q6PAJ1_S_122	Q6PAJ1	MOUSE Breakpoint cluster region protein OS	Bcr	0.443042	0.311518	0.308152	0.349048	0.334756	0.291098	0.366449	0.22864	0.193129	0.359877	0.189209	0.326785	0.869583
Q6PAJ1_S_356	Q6PAJ1	MOUSE Breakpoint cluster region protein OS	Bcr	0.540931	0.522868	0.302614	0.417718	0.394162	0.50369	0.499587	0.391241	0.418399	0.505231	0.596539	0.720162	1.19599
Q6PAL0_S_486	Q6PAL0	MOUSE BEN domain-containing protein 3 OS	Bend3	0.393791	0.286077	0.318637	0.290074	0.21316	0.231433	0.295449	0.189867	0.201911	0.214136	0.0712314	0.174491	0.738209
Q52L58_S_162	Q52L58	MOUSE Bhlhe40 protein (Fragment) OS	Bhlhe40	0.568669	0.567846	0.690978	0.564456	0.701956	0.673945	0.745859	0.760779	0.670618	0.848821	0.029023	0.100374	1.31159
Q921C5_S_411	Q921C5	MOUSE Protein bicaudal D homolog 2 OS	Bicd2	0.607374	0.546285	0.572324	0.461485	0.51809	0.262669	0.308414	0.238721	0.241116	0.186448	2.04288e-05	0.00618519	0.441375
Q921C5_S_578	Q921C5	MOUSE Protein bicaudal D homolog 2 OS	Bicd2	2.98476	4.64744	3.97675	5.65144	6.59298	6.54467	6.88602	6.46908	6.69728	5.91325	0.0494608	0.13907	1.40823
Q571B1_S_361	Q571B1	MOUSE MKIAA4035 protein (Fragment) OS	Bicra	0.920678	0.890714	0.967433	0.705696	0.802572	0.613625	0.493551	0.672027	0.72259	0.588872	0.0045156	0.0370944	0.688914
Q6P1B9_S_267	Q6P1B9	MOUSE Bin1 protein OS	Bin1	3.7995	3.99451	2.88532	3.49292	2.95292	2.59952	2.38333	1.77528	3.39959	2.14116	0.0259764	0.0942132	0.682332
Q6P1B9_S_273	Q6P1B9	MOUSE Bin1 protein OS	Bin1	3.88356	3.85866	2.69652	3.59979	2.91459	2.73469	2.40432	1.78915	3.49539	2.11982	0.0506751	0.141029	0.667906
Q6P1B9_S_293	Q6P1B9	MOUSE Bin1 protein OS	Bin1	0.205887	0.333911	0.143126	0.264795	0.266839	0.240988	0.195861	0.168485	0.240845	0.144907	0.274132	0.420936	0.739668
Q6P1B9_S_265	Q6P1B9	MOUSE Bin1 protein OS	Bin1	1.45142	1.71817	1.04102	1.58053	1.04696	1.18122	0.892068	0.549114	1.89748	0.739229	0.288522	0.43663	0.614618
S4R2J8_S_377	S4R2J8	MOUSE Bridging integrator 2 OS	Bin2	0.597013	0.487167	0.601101	0.500351	0.376745	0.358738	0.339211	0.436564	0.178929	0.239974	0.0112671	0.059231	0.677945
S4R2J8_S_428	S4R2J8	MOUSE Bridging integrator 2 OS	Bin2	0.247859	0.303897	0.288029	0.265635	0.186419	0.299498	0.297479	0.253558	0.269092	0.230589	0.644957	0.758707	1.01301
S4R1L5_S_448	S4R1L5	MOUSE Baculoviral IAP repeat-containing protein 6 OS	Birc6	1.31503	0.939813	1.03176	0.794028	0.945256	0.687858	0.695462	0.786328	0.822544	0.588725	0.0247587	0.0918839	0.735739
S4R1L5_S_465	S4R1L5	MOUSE Baculoviral IAP repeat-containing protein 6 OS	Birc6	0.558148	0.452442	0.531538	0.478005	0.598977	0.650789	0.487194	0.526005	0.689455	0.8551	0.151888	0.280466	1.22435
S4R1L5_S_455	S4R1L5	MOUSE Baculoviral IAP repeat-containing protein 6 OS	Birc6	2.59911	2.26043	2.46233	1.85819	2.32437	2.13701	2.15325	1.99905	2.16611	2.05281	0.189745	0.327273	0.919391
S4R1L5_S_457	S4R1L5	MOUSE Baculoviral IAP repeat-containing protein 6 OS	Birc6	0.155675	0.119519	0.229321	0.125937	0.161641	0.168623	0.0966841	0.116808	0.177012	0.111456	0.366826	0.519137	0.750335
Q5U5M8_S_61	Q5U5M8	MOUSE Biogenesis of lysosome-related organelles complex 1 subunit 3 OS	Bloc1s3	0.0836367	0.059998	0.0659503	0.0518156	0.0787468	0.0183196	0.0785007	0.0606049	0.0531506	0.0633268	0.29397	0.442124	0.918948
Q9CY64_S_154	Q9CY64	MOUSE Biliverdin reductase A OS	Blvra	1.02245	1.30839	1.16232	1.16498	1.40932	1.36657	1.52451	1.60959	1.6789	1.65433	0.00393208	0.0342495	1.38165
Q9CY64_S_229	Q9CY64	MOUSE Biliverdin reductase A OS	Blvra	0.292048	0.90439	0.999702	1.33761	1.8358	2.28363	3.14122	3.01446	2.49945	4.91054	0.00689322	0.0458874	3.01535
Q6F6D5_S_78	Q6F6D5	MOUSE BMAL1g OS	bmal1g	0.251505	0.555177	0.308036	0.06705	0.404706	0.301469	0.268101	0.0791447	1.03378	0.130254	0.820917	0.887936	0.870355
Q91Z96_S_685	Q91Z96	MOUSE BMP-2-inducible protein kinase OS	Bmp2k	0.578301	0.410704	0.530427	0.700832	0.577575	0.827835	0.662488	0.826852	0.697771	0.941194	0.00974005	0.0545009	1.43159
Q91VL0_Y_230	Q91VL0	MOUSE BCL2/adenovirus E1B 19 kDa protein-interacting protein 2 OS	Bnip2	0.714129	0.6604	0.642681	0.737771	0.865944	1.12312	1.2234	1.33037	1.19576	1.19236	1.54789e-05	0.00618519	1.67443
Q91VL0_S_114	Q91VL0	MOUSE BCL2/adenovirus E1B 19 kDa protein-interacting protein 2 OS	Bnip2	1.06295	0.887642	0.997851	0.752959	0.691919	0.923715	1.10898	0.949287	0.759966	0.64303	0.987934	0.993123	1.04064
O55003_S_51	O55003	MOUSE BCL2/adenovirus E1B 19 kDa protein-interacting protein 3 OS	Bnip3	1.0757	1.01289	0.971083	0.894108	0.795143	0.680689	0.716499	0.624038	0.568713	0.607023	0.00124721	0.0204274	0.642621
O55003_S_52	O55003	MOUSE BCL2/adenovirus E1B 19 kDa protein-interacting protein 3 OS	Bnip3	1.0757	1.01289	0.971083	0.894108	0.795143	0.680689	0.716499	0.624038	0.568713	0.607023	0.00124721	0.0204274	0.642621
O55003_S_88	O55003	MOUSE BCL2/adenovirus E1B 19 kDa protein-interacting protein 3 OS	Bnip3	2.97447	3.28838	3.77144	2.92952	2.6829	2.0689	1.83888	2.01048	2.25372	1.61037	0.00131053	0.0206995	0.675914
O55003_T_66	O55003	MOUSE BCL2/adenovirus E1B 19 kDa protein-interacting protein 3 OS	Bnip3	2.87232	2.69528	2.9597	2.18973	2.01637	1.818	1.79955	1.6593	2.38176	2.03746	0.0314444	0.105278	0.674514
O55003_S_60	O55003	MOUSE BCL2/adenovirus E1B 19 kDa protein-interacting protein 3 OS	Bnip3	4.6222	4.22898	4.28272	3.24159	3.30225	3.12684	3.01042	3.17899	3.28848	2.74907	0.0333934	0.109069	0.739385
O55003_S_79	O55003	MOUSE BCL2/adenovirus E1B 19 kDa protein-interacting protein 3 OS	Bnip3	2.20501	3.1009	3.0336	3.45419	3.39494	3.58403	3.34898	3.65883	3.72754	5.29661	0.0711897	0.174452	1.17992
O55003_S_48	O55003	MOUSE BCL2/adenovirus E1B 19 kDa protein-interacting protein 3 OS	Bnip3	0.655185	0.410765	0.500311	0.452322	0.512383	0.594336	0.610215	0.381815	0.50605	0.700965	0.463909	0.610446	1.18793
O55003_S_77	O55003	MOUSE BCL2/adenovirus E1B 19 kDa protein-interacting protein 3 OS	Bnip3	0.558314	0.527139	0.446872	0.372396	0.562224	0.486901	0.484587	0.43932	0.574822	0.52034	0.861409	0.913737	0.923667
Q91Z78_S_119	Q91Z78	MOUSE BCL2/adenovirus E1B 19 kDa protein-interacting protein 3-like OS	Bnip3l	7.92435	7.55465	8.82529	7.88109	7.16126	6.14191	5.92883	6.48296	6.45375	5.31672	0.00102101	0.0189667	0.779323
Q91Z78_S_116	Q91Z78	MOUSE BCL2/adenovirus E1B 19 kDa protein-interacting protein 3-like OS	Bnip3l	2.19042	1.69564	1.99935	1.59572	1.3462	1.36525	1.33504	1.16191	1.15249	1.29778	0.0252667	0.0928582	0.765365
Q91Z78_S_117	Q91Z78	MOUSE BCL2/adenovirus E1B 19 kDa protein-interacting protein 3-like OS	Bnip3l	3.08433	2.37749	2.67843	2.1962	2.08614	1.93176	1.99227	1.93824	1.81123	1.99409	0.0365747	0.115384	0.815246
Q91Z78_S_81	Q91Z78	MOUSE BCL2/adenovirus E1B 19 kDa protein-interacting protein 3-like OS	Bnip3l	0.449188	0.49392	0.596975	0.505628	0.596124	0.540052	0.619545	0.570739	0.631799	0.699984	0.0701376	0.173057	1.2253
Q9D8S9_S_81	Q9D8S9	MOUSE BolA-like protein 1 OS	Bola1	0.39506	0.508204	0.336824	0.405306	0.44079	0.639376	0.624896	0.643463	0.374375	0.867855	0.0504126	0.140528	1.57751
Q9D8S9_S_23	Q9D8S9	MOUSE BolA-like protein 1 OS	Bola1	0.443526	0.566087	0.412598	0.301142	0.369492	0.335242	0.281916	0.261122	0.403207	0.276133	0.0774812	0.183466	0.683272
Q9D6W8_S_43	Q9D6W8	MOUSE Uncharacterized protein C17orf59 homolog OS	Borcs6	0.310455	0.332851	0.323673	0.234593	0.30617	0.263669	0.190542	0.154007	0.374515	0.15311	0.158813	0.289563	0.613751
Q9CRC6_S_44	Q9CRC6	MOUSE UPF0693 protein C10orf32 homolog OS	Borcs7	0.313047	0.440724	0.394903	0.446485	0.290067	0.560851	0.611496	0.344769	0.431509	0.389213	0.178634	0.313936	1.0927
D3Z223_T_122	D3Z223	MOUSE Bisphosphoglycerate mutase (Fragment) OS	Bpgm	0.760635	0.614313	0.568251	0.444241	0.636665	0.505058	0.697428	0.599973	0.894328	0.521616	0.671015	0.778071	0.976657
E5D6T0_S_79	E5D6T0	MOUSE Bromodomain PHD finger transcription factor splice variant OS	Bptf	0.0564906	0.402758	0.510034	0.964039	0.899745	1.77919	1.61588	1.78489	1.43606	1.78388	0.00131341	0.0206995	3.48837
E5D6T0_S_869	E5D6T0	MOUSE Bromodomain PHD finger transcription factor splice variant OS	Bptf	0.670871	0.833602	0.664952	0.625898	0.639814	0.733086	0.734015	0.796758	0.692128	0.779406	0.202951	0.341681	1.10386
F6SZ47_S_411	F6SZ47	MOUSE Serine/threonine-protein kinase B-raf (Fragment) OS	Braf	0.746971	0.6113	0.868405	0.583361	0.632631	0.440121	0.479465	0.628632	0.279079	0.414246	0.0144988	0.0676852	0.695699
F6SZ47_S_713	F6SZ47	MOUSE Serine/threonine-protein kinase B-raf (Fragment) OS	Braf	0.304058	0.261009	0.374013	0.242595	0.277722	0.252567	0.406457	0.379083	0.296354	0.311571	0.333694	0.483295	1.12188
F6SZ47_S_430	F6SZ47	MOUSE Serine/threonine-protein kinase B-raf (Fragment) OS	Braf	0.624794	0.742814	0.674738	0.56028	0.603799	0.817271	0.761317	0.544186	0.697686	0.536627	0.657891	0.768744	1.11667
Q99MP8_S_116	Q99MP8	MOUSE BRCA1-associated protein OS	Brap	0.909343	1.40821	1.34487	1.13277	1.32996	1.56385	1.34304	1.45716	1.39554	1.22582	0.155427	0.285247	1.04931
Q8CBQ6_S_149	Q8CBQ6	MOUSE Putative uncharacterized protein OS	Brat1	0.267031	0.261991	0.344098	0.241521	0.330303	0.349074	0.378244	0.281547	0.350481	0.211246	0.512301	0.650769	1.30724
A7MCW6_S_149	A7MCW6	MOUSE Brd1 protein OS	Brd1	0.219324	0.322766	0.178024	0.0999189	0.233008	0.215823	0.114461	0.18691	0.369699	0.218629	0.854231	0.908297	0.984035
U3KLT0_S_239	U3KLT0	MOUSE Bromodomain-containing protein 2 OS	Brd2	0.202579	0.194138	0.14192	0.142566	0.176692	0.203844	0.11088	0.108837	0.153639	0.127939	0.200936	0.339517	0.724079
Q53TY6_S_262	Q53TY6	MOUSE Open reading frame X OS	Brd3	2.6439	2.4799	2.40367	1.89527	1.8668	1.76273	1.93583	1.7292	2.12153	1.76715	0.0677906	0.170105	0.735192
B2RSE4_S_602	B2RSE4	MOUSE Bromodomain containing 4 OS	Brd4	2.30133	2.39815	2.16313	2.08088	1.90611	1.25819	1.24119	1.1088	2.03803	1.14586	0.00585521	0.0424643	0.573795
D3YZC7_S_547	D3YZC7	MOUSE Bromodomain-containing protein 8 OS	Brd8	0.790107	0.791251	0.931673	0.379949	0.829486	0.656118	0.576876	0.375543	0.507111	0.424151	0.0690401	0.17178	0.640898
D3YZC7_S_390	D3YZC7	MOUSE Bromodomain-containing protein 8 OS	Brd8	0.235126	0.490444	0.392924	0.616813	0.759226	0.732379	0.731728	0.699537	0.560015	0.607072	0.142311	0.270181	1.42633
D3YZC7_T_264	D3YZC7	MOUSE Bromodomain-containing protein 8 OS	Brd8	0.302299	0.312247	0.32955	0.341105	0.388769	0.391959	0.320314	0.212282	0.301293	0.324576	0.476542	0.621255	0.971972
Q3UQU0_S_103	Q3UQU0	MOUSE Bromodomain-containing protein 9 OS	Brd9	0.922087	1.02385	0.744513	0.971014	0.945502	0.663805	0.662488	0.75719	0.84592	0.815659	0.0227549	0.0877965	0.800834
G3X8S2_S_552	G3X8S2	MOUSE BRF1 homolog	Brf1	1.0363	0.841675	0.975633	0.898513	0.775118	1.10293	1.10056	1.44414	1.35736	1.21306	0.00466108	0.0374316	1.35008
G3X8S2_S_358	G3X8S2	MOUSE BRF1 homolog	Brf1	0.39131	0.313078	0.318505	0.254599	0.224329	0.227175	0.288273	0.218827	0.192459	0.276457	0.124499	0.247256	0.725616
G3X8S2_S_432	G3X8S2	MOUSE BRF1 homolog	Brf1	0.298133	0.240436	0.314643	0.32315	0.147816	0.183809	0.203626	0.293824	0.174933	0.128596	0.14971	0.278254	0.616535
Q3UMZ7_S_221	Q3UMZ7	MOUSE Putative uncharacterized protein (Fragment) OS	Brwd1	1.17882	0.931198	1.19078	1.02947	0.850888	0.89207	0.747643	0.714513	0.581355	0.604864	0.00582683	0.0423035	0.694056
K3W4Q8_S_201	K3W4Q8	MOUSE Basigin OS	Bsg	2.23724	2.21736	3.09247	2.90304	2.60836	5.0336	5.08048	5.73514	4.7614	8.8684	0.0109695	0.0582699	1.94777
K3W4Q8_T_203	K3W4Q8	MOUSE Basigin OS	Bsg	1.38837	1.49316	2.34786	1.56025	1.17921	1.9094	2.13454	1.76542	1.44344	2.81735	0.205353	0.344787	1.27877
Q8R149_T_262	Q8R149	MOUSE BUD13 homolog OS	Bud13	0.0964365	0.122935	0.065416	0.0747086	0.100159	0.0985026	0.0660979	0.0310507	0.0606302	0.0378563	0.0680409	0.170541	0.628705
Q8R149_T_131	Q8R149	MOUSE BUD13 homolog OS	Bud13	0.251204	0.196879	0.226956	0.14398	0.13402	0.143075	0.13172	0.0955411	0.127857	0.174233	0.0732415	0.17788	0.669042
Q8R149_S_238	Q8R149	MOUSE BUD13 homolog OS	Bud13	0.914857	1.06458	0.830158	0.685322	0.6715	0.749687	0.772613	0.531985	0.66557	0.606189	0.0942962	0.206459	0.801739
Q8R149_S_135	Q8R149	MOUSE BUD13 homolog OS	Bud13	1.03256	0.993009	1.30552	0.951466	0.890889	1.03511	0.949188	0.881826	0.858139	0.891549	0.208779	0.348818	0.897826
Q8R149_S_376	Q8R149	MOUSE BUD13 homolog OS	Bud13	0.245512	0.235676	0.252004	0.259743	0.406511	0.330804	0.313792	0.291924	0.378104	0.256025	0.396191	0.549049	1.24519
Q8R149_S_200	Q8R149	MOUSE BUD13 homolog OS	Bud13	0.865717	0.858724	0.889512	0.631267	0.735855	0.902492	0.851274	0.574806	1.17417	0.69346	0.717236	0.814741	0.991324
Q8R149_S_148	Q8R149	MOUSE BUD13 homolog OS	Bud13	0.745991	0.80836	0.69119	0.663021	0.721735	0.76294	0.637609	0.706858	0.973918	0.619287	0.845094	0.902759	0.979387
Q8R149_S_344	Q8R149	MOUSE BUD13 homolog OS	Bud13	0.633924	0.637928	0.425595	0.434761	0.564093	0.54425	0.525061	0.478055	0.606768	0.514306	0.916907	0.952381	0.930804
O54825_S_97	O54825	MOUSE Bystin OS	Bysl	1.11736	0.960959	1.05107	0.849001	1.2319	0.98696	0.992406	0.997993	1.11549	0.779652	0.450445	0.599244	0.944188
Q9CQC6_S_411	Q9CQC6	MOUSE Basic leucine zipper and W2 domain-containing protein 1 OS	Bzw1	0.546537	0.562767	0.634957	0.433921	0.592187	0.461113	0.408263	0.411919	0.441436	0.328201	0.00929985	0.0535146	0.731952
Q9CQC6_S_413	Q9CQC6	MOUSE Basic leucine zipper and W2 domain-containing protein 1 OS	Bzw1	0.161636	0.243177	0.248011	0.109922	0.233086	0.15164	0.179685	0.114392	0.168929	0.0552864	0.104022	0.219656	0.650574
Q6PHC0_S_437	Q6PHC0	MOUSE C2cd2l protein OS	C2cd2l	0.571156	0.447616	0.558676	0.557251	0.502149	0.300031	0.249254	0.320124	0.280928	0.132972	0.000248528	0.0109266	0.504132
Q6PHC0_S_486	Q6PHC0	MOUSE C2cd2l protein OS	C2cd2l	0.444525	0.518409	0.485044	0.365398	0.51627	0.389346	0.271476	0.291011	0.483395	0.206193	0.047492	0.135209	0.599967
Q6PHC0_S_447	Q6PHC0	MOUSE C2cd2l protein OS	C2cd2l	0.49361	0.575172	0.658709	0.40074	0.477863	0.548117	0.408752	0.356218	0.503038	0.584113	0.521367	0.657746	1.0191
Q3TSE2_S_257	Q3TSE2	MOUSE Putative uncharacterized protein (Fragment) OS	C2cd5	0.487624	0.507578	0.596764	0.517789	0.506233	0.636876	0.654256	0.488877	0.536978	0.593679	0.150397	0.278923	1.16963
Q3TSE2_S_595	Q3TSE2	MOUSE Putative uncharacterized protein (Fragment) OS	C2cd5	0.304646	0.269329	0.246942	0.154345	0.217258	0.253765	0.263308	0.141663	0.192395	0.213037	0.46777	0.613661	0.8627
Q3TSE2_S_596	Q3TSE2	MOUSE Putative uncharacterized protein (Fragment) OS	C2cd5	0.71946	0.642507	0.715947	0.523203	0.732953	0.725305	0.664821	0.504044	0.676813	0.55311	0.482118	0.625236	0.928589
Q3UCS9_S_278	Q3UCS9	MOUSE Putative uncharacterized protein (Fragment) OS	C5ar1	0.871599	1.12705	1.19998	1.02319	0.990718	1.14538	1.11337	1.19062	0.900819	1.49058	0.294977	0.44305	1.11942
Q3UCS9_S_283	Q3UCS9	MOUSE Putative uncharacterized protein (Fragment) OS	C5ar1	0.473065	0.458539	0.424744	0.398891	0.531719	0.293768	0.427969	0.719919	0.372813	0.468591	0.992182	0.995367	0.933334
Q9D6N1_S_5	Q9D6N1	MOUSE Carbonic anhydrase 13 OS	Ca13	0.105971	0.0622566	0.113608	0.0879286	0.0794553	0.0677765	0.063203	0.0694562	0.0623654	0.0703909	0.0645113	0.165329	0.770813
Q9WVT6_S_325	Q9WVT6	MOUSE Carbonic anhydrase 14 OS	Ca14	0.321827	0.61624	0.564124	0.292708	0.411776	0.337713	0.489297	0.615474	0.351058	0.687769	0.578706	0.70627	1.18826
P16015_S_50	P16015	MOUSE Carbonic anhydrase 3 OS	Ca3	1.63616	2.05608	1.61731	1.63784	1.62763	0.9356	1.28052	0.904839	0.829035	0.795301	0.000233297	0.0106916	0.553028
P16015_S_99	P16015	MOUSE Carbonic anhydrase 3 OS	Ca3	0.782203	0.737031	0.627393	0.916592	0.708499	0.456524	0.346688	0.419033	0.378214	0.381805	0.000783026	0.0171517	0.518032
P16015_S_85	P16015	MOUSE Carbonic anhydrase 3 OS	Ca3	1.43028	1.94192	1.60609	1.75091	2.02862	1.26069	1.27389	0.975266	1.1474	1.1174	0.00287356	0.0292339	0.655314
P16015_S_29	P16015	MOUSE Carbonic anhydrase 3 OS	Ca3	1.46037	1.30224	1.44993	1.15626	1.3864	1.27073	1.21078	0.978711	1.21137	1.04976	0.030657	0.103559	0.87333
Q8VDY9_S_307	Q8VDY9	MOUSE Caspase activity and apoptosis inhibitor 1 OS	Caap1	0.748748	0.82571	0.742238	0.659992	0.792929	0.855142	0.799367	0.588968	0.762045	0.77401	0.971101	0.984546	1.03374
Q3TDW4_S_121	Q3TDW4	MOUSE Calcineurin binding protein 1	Cabin1	0.452533	0.419464	0.477501	0.416966	0.357773	0.325069	0.229708	0.338726	0.236517	0.258669	0.00133676	0.0207449	0.616665
Q3UQQ0_S_1275	Q3UQQ0	MOUSE Putative uncharacterized protein OS	Cacna1s	1.20271	1.17543	0.692089	1.15016	0.561929	0.733558	0.550808	0.357768	0.995724	0.348682	0.0858454	0.19598	0.478898
Q3UQQ0_S_112	Q3UQQ0	MOUSE Putative uncharacterized protein OS	Cacna1s	0.910568	1.47304	0.52373	1.2791	0.480668	0.628953	0.654485	0.279734	0.60558	0.237516	0.0865593	0.196421	0.665058
A1L013_S_148	A1L013	MOUSE Cactin OS	Cactin	0.305535	0.282962	0.243461	0.275528	0.297604	0.400599	0.247768	0.208254	0.321165	0.314897	0.636927	0.753164	1.11286
A1L013_S_132	A1L013	MOUSE Cactin OS	Cactin	0.273832	0.278365	0.360936	0.239177	0.23842	0.332341	0.236476	0.225631	0.299706	0.282903	0.929349	0.957323	1.03312
Q80VF8_S_427	Q80VF8	MOUSE Cad-pending protein (Fragment) OS	Cad	1.67145	1.36014	1.80902	1.36349	1.41621	1.4749	1.46954	1.19129	1.39698	1.56313	0.375387	0.527308	1.03765
Q8R464_S_361	Q8R464	MOUSE Cell adhesion molecule 4 OS	Cadm4	0.33557	0.369425	0.371833	0.248583	0.419274	0.0989601	0.221915	0.197546	0.246398	0.253999	0.00660273	0.0448205	0.600703
E9Q7U2_S_208	E9Q7U2	MOUSE Calcium-binding and coiled-coil domain-containing protein 1 OS	Calcoco1	0.497078	0.32735	0.364168	0.216568	0.462025	0.374806	0.354847	0.256998	0.541475	0.332396	0.98494	0.991053	0.974404
E9QA15_S_495	E9QA15	MOUSE Caldesmon 1 OS	Cald1	0.571904	0.651724	0.735414	0.639343	0.592384	0.497559	0.545778	0.578969	0.421573	0.485697	0.00970732	0.0543903	0.778235
Q8VCQ8_S_194	Q8VCQ8	MOUSE Caldesmon 1 OS	Cald1	0.612068	0.592396	0.658075	0.797011	0.869437	0.906124	0.896458	0.977659	0.88317	0.896357	0.0164841	0.0719134	1.36224
E9QA15_S_141	E9QA15	MOUSE Caldesmon 1 OS	Cald1	0.310265	0.329736	0.380594	0.558536	0.411441	0.311444	0.275518	0.242018	0.301696	0.163622	0.0320196	0.106588	0.723918
E9QA15_S_176	E9QA15	MOUSE Caldesmon 1 OS	Cald1	0.404612	0.441754	0.340104	0.37062	0.410516	0.397991	0.384967	0.305201	0.369203	0.342119	0.200113	0.33866	0.912486
Q3TUF3_Y_47	Q3TUF3	MOUSE Calumenin OS	Calu	1.79589	1.67757	1.49532	1.38372	1.61931	1.18164	1.4164	1.24348	1.22796	1.32349	0.00772428	0.0485727	0.767907
Q8CCM0_S_333	Q8CCM0	MOUSE Calcium/calmodulin-dependent protein kinase type II subunit delta OS	Camk2d	0.90634	0.728054	0.840156	0.72093	0.682472	0.54741	0.523003	0.566816	0.487426	0.612075	0.00296374	0.0295198	0.75188
Q8CCM0_S_330	Q8CCM0	MOUSE Calcium/calmodulin-dependent protein kinase type II subunit delta OS	Camk2d	1.8655	1.68365	1.83848	1.76555	1.58084	1.0736	1.64136	1.19109	1.06394	1.48219	0.0130473	0.0636023	0.674632
Q8CCM0_T_337	Q8CCM0	MOUSE Calcium/calmodulin-dependent protein kinase type II subunit delta OS	Camk2d	4.87611	4.77504	4.85922	4.44796	4.72353	4.25458	4.80059	4.2633	4.478	4.16807	0.0412038	0.124268	0.892831
Q8CCM0_T_331	Q8CCM0	MOUSE Calcium/calmodulin-dependent protein kinase type II subunit delta OS	Camk2d	0.527929	0.657869	0.633794	0.679953	0.776496	0.721956	0.764473	0.787476	0.62306	0.820712	0.13243	0.258122	1.16204
E9Q1W0_T_371	E9Q1W0	MOUSE Calcium/calmodulin-dependent protein kinase type II subunit delta OS	Camk2d	3.70453	3.55527	3.6667	3.26582	3.48036	3.18188	3.7148	3.18163	3.59818	3.0071	0.250425	0.395683	0.894977
E9Q1W0_T_370	E9Q1W0	MOUSE Calcium/calmodulin-dependent protein kinase type II subunit delta OS	Camk2d	0.405047	0.261142	0.367834	0.333575	0.309181	0.303539	0.35197	0.341898	0.314228	0.221131	0.418381	0.570503	0.942
Q8CCM0_T_336	Q8CCM0	MOUSE Calcium/calmodulin-dependent protein kinase type II subunit delta OS	Camk2d	0.405047	0.261142	0.367834	0.333575	0.309181	0.303539	0.35197	0.341898	0.314228	0.221131	0.418381	0.570503	0.942
E9Q1W0_S_368	E9Q1W0	MOUSE Calcium/calmodulin-dependent protein kinase type II subunit delta OS	Camk2d	0.253147	0.309018	0.309909	0.200049	0.285884	0.215068	0.31923	0.287461	0.209772	0.27159	0.719968	0.81662	0.950001
Q8CCM0_S_334	Q8CCM0	MOUSE Calcium/calmodulin-dependent protein kinase type II subunit delta OS	Camk2d	0.253147	0.309018	0.309909	0.200049	0.285884	0.215068	0.31923	0.287461	0.209772	0.27159	0.719968	0.81662	0.950001
Q6ZWS7_S_347	Q6ZWS7	MOUSE Putative uncharacterized protein OS	Camk2g	1.38966	1.33694	1.24114	1.13433	1.21109	1.05549	0.921246	1.00268	1.14129	0.804818	0.00588783	0.0426101	0.807873
A0A0A0MQE5_S_1479	A0A0A0MQE5	MOUSE Calmodulin-regulated spectrin-associated protein 1 OS	Camsap1	0.331508	0.402722	0.288738	0.334383	0.375578	0.397265	0.377723	0.275341	0.339764	0.332288	0.943352	0.965614	1.01609
Q8C1B1_S_1120	Q8C1B1	MOUSE Calmodulin-regulated spectrin-associated protein 2 OS	Camsap2	3.50245	2.90197	3.88851	2.90781	3.34736	2.41031	2.23662	2.16043	2.38002	1.61861	0.00149625	0.021853	0.668173
Q8C1B1_S_573	Q8C1B1	MOUSE Calmodulin-regulated spectrin-associated protein 2 OS	Camsap2	0.346936	0.464605	0.295356	0.478739	0.33513	0.30677	0.244758	0.236659	0.310923	0.176034	0.0227509	0.0877965	0.705485
Q5SUC3_S_582	Q5SUC3	MOUSE Calnexin OS	Canx	7.66088	8.97763	8.16245	9.35589	9.73744	11.9296	9.72421	12.5521	11.7361	9.92507	0.00999523	0.0549626	1.30727
Q5SUC3_S_553	Q5SUC3	MOUSE Calnexin OS	Canx	22.5635	18.177	22.2386	19.9617	19.5201	19.3529	18.3275	20.2412	17.873	13.7004	0.104791	0.220686	0.918131
Q5SUC3_S_563	Q5SUC3	MOUSE Calnexin OS	Canx	18.4828	15.0768	18.2372	17.6931	15.308	16.9944	17.1247	18.9144	14.879	17.8447	0.85098	0.905555	0.967876
Q3UVJ2_S_309	Q3UVJ2	MOUSE Adenylyl cyclase-associated protein OS	Cap1	0.281749	0.239502	0.358423	0.420192	0.305408	0.391586	0.410371	0.352587	0.30366	0.651811	0.187825	0.325042	1.28218
Q99LB4_S_338	Q99LB4	MOUSE Capping protein (Actin filament)	Capg	0.466577	0.35337	0.348854	0.266076	0.473342	0.268691	0.272898	0.372217	0.372618	0.305218	0.210162	0.350527	0.863737
Q3U8S5_S_68	Q3U8S5	MOUSE Putative uncharacterized protein OS	Capn2	0.635088	0.516946	0.509685	0.426937	0.514695	0.483033	0.605596	0.70925	0.633114	0.667362	0.087325	0.197504	1.23008
Q3U8S5_S_462	Q3U8S5	MOUSE Putative uncharacterized protein OS	Capn2	0.694399	0.565105	0.508659	0.360222	0.619101	0.558964	0.453127	0.570644	0.657933	0.43746	0.847374	0.903919	0.989134
Q3UFZ6_S_304	Q3UFZ6	MOUSE Putative uncharacterized protein (Fragment) OS	Caprin1	0.377425	0.379034	0.326667	0.296774	0.362826	0.304577	0.339188	0.229717	0.485347	0.524216	0.649473	0.762177	0.934851
B2RV71_S_100	B2RV71	MOUSE Protein 1110007C09Rik OS	Card19	0.216843	0.242032	0.0861422	0.131563	0.110201	0.15779	0.142623	0.0949048	0.147713	0.154194	0.606155	0.728027	1.12276
Q5M9P7_S_31	Q5M9P7	MOUSE Calcium regulated heat stable protein 1 OS	Carhsp1	0.0648078	0.205295	0.207637	0.676512	0.971087	3.04101	2.77595	3.70997	3.8146	5.36283	0.000892446	0.01812	17.8676
Q5M9P7_S_53	Q5M9P7	MOUSE Calcium regulated heat stable protein 1 OS	Carhsp1	0.271179	0.975659	0.905593	2.64277	2.424	2.36527	3.8681	2.58266	1.91988	3.71533	0.0438179	0.128234	2.64709
Q5M9P7_S_42	Q5M9P7	MOUSE Calcium regulated heat stable protein 1 OS	Carhsp1	1.13697	1.01681	1.08905	1.0666	1.37287	1.37553	1.63569	1.12574	1.20357	1.60944	0.0761618	0.182094	1.26305
F7AI27_S_891	F7AI27	MOUSE F-actin-uncapping protein LRRC16A (Fragment) OS	Carmil1	0.0863327	0.0982707	0.108101	0.0553076	0.131884	0.081944	0.159988	0.111081	0.0760094	0.155062	0.36816	0.520267	1.13036
Q3U716_S_307	Q3U716	MOUSE Putative uncharacterized protein OS	Cars	0.700711	0.705764	0.596023	0.540686	0.61295	0.642771	0.606099	0.590212	0.757294	0.602558	0.851035	0.905555	0.988823
Q8K3W3_S_263	Q8K3W3	MOUSE Protein CASC3 OS	Casc3	0.151379	0.122085	0.222	0.394151	0.453351	1.1067	1.15709	1.36027	1.29733	1.61238	2.36433e-05	0.00644043	5.84382
Q8K3W3_S_65	Q8K3W3	MOUSE Protein CASC3 OS	Casc3	0.500797	0.582937	0.639877	1.18719	1.14757	1.92011	1.57989	2.28578	1.88823	3.08957	0.00361807	0.0328099	3.00074
Q8K3W3_S_145	Q8K3W3	MOUSE Protein CASC3 OS	Casc3	2.32798	1.95523	2.03596	1.63036	2.01229	1.744	1.84171	1.70992	1.86303	1.50142	0.0861485	0.196325	0.866678
Q8K3W3_S_360	Q8K3W3	MOUSE Protein CASC3 OS	Casc3	0.86106	0.723476	0.807041	0.605203	0.511546	0.603768	0.586434	0.611168	0.50639	0.493604	0.0933594	0.205542	0.810579
Q8K3W3_S_124	Q8K3W3	MOUSE Protein CASC3 OS	Casc3	0.71756	0.697872	0.69849	0.543531	0.638289	0.894664	0.690431	0.543372	0.826362	0.660298	0.396161	0.549049	0.989338
Q8K3W3_S_44	Q8K3W3	MOUSE Protein CASC3 OS	Casc3	0.396548	0.254406	0.182679	0.224254	0.166635	0.255901	0.188205	0.214177	0.232665	0.154464	0.455148	0.603231	0.955063
A0A067XG53_S_545	A0A067XG53	MOUSE Peripheral plasma membrane protein CASK (Fragment) OS	Cask	2.07113	1.85167	2.25316	1.78386	1.72825	1.37317	1.43935	1.70461	1.50241	1.2995	0.00524299	0.0397849	0.777326
Q8VHK1_S_694	Q8VHK1	MOUSE Caskin-2 OS	Caskin2	1.33433	1.24839	1.27854	1.19269	1.33877	0.966114	1.10793	0.916609	0.784743	0.634985	0.00578425	0.0422439	0.71692
Q8VHK1_S_696	Q8VHK1	MOUSE Caskin-2 OS	Caskin2	1.17189	1.13019	1.00975	1.30406	1.49577	1.55022	1.8343	1.74571	1.9329	1.38417	0.00717151	0.0470048	1.48965
Q8VHK1_S_403	Q8VHK1	MOUSE Caskin-2 OS	Caskin2	0.987036	0.800287	0.844018	0.825507	0.813692	0.751244	0.668754	0.662553	0.713638	0.715928	0.00756172	0.0481265	0.864485
Q8VHK1_S_699	Q8VHK1	MOUSE Caskin-2 OS	Caskin2	0.821233	0.76896	0.818044	0.715699	0.795537	0.56302	0.695553	0.563706	0.386652	0.368305	0.0095453	0.0539481	0.707724
Q8VHK1_S_941	Q8VHK1	MOUSE Caskin-2 OS	Caskin2	1.43512	1.08663	1.06308	1.19838	1.12086	1.09274	1.02149	0.906035	0.779227	0.590049	0.0288723	0.0999596	0.808342
Q8VHK1_S_940	Q8VHK1	MOUSE Caskin-2 OS	Caskin2	1.59026	1.10711	1.00891	1.23202	1.152	1.10628	1.19779	0.98651	0.813507	0.752229	0.096743	0.209615	0.856345
Q8VHK1_S_406	Q8VHK1	MOUSE Caskin-2 OS	Caskin2	0.973985	0.794082	0.69976	0.874239	0.807788	0.745207	0.767766	0.667242	0.828526	0.787844	0.226045	0.368006	0.950455
Q8VHK1_S_409	Q8VHK1	MOUSE Caskin-2 OS	Caskin2	0.239734	0.304301	0.22684	0.215306	0.22304	0.280256	0.282438	0.200508	0.231562	0.468537	0.350409	0.502481	1.23548
Q8VHK1_S_396	Q8VHK1	MOUSE Caskin-2 OS	Caskin2	0.393466	0.399722	0.501078	0.328009	0.410447	0.463306	0.441191	0.378892	0.39151	0.389723	0.849298	0.904837	0.979456
Q9D089_S_62	Q9D089	MOUSE Putative uncharacterized protein OS	Casp6	0.450505	0.382817	0.406969	0.34011	0.329634	0.450553	0.441511	0.520981	0.470286	0.427678	0.0212178	0.0842525	1.17694
Q4FJQ4_S_16	Q4FJQ4	MOUSE Casp7 protein OS	Casp7	0.582326	0.539579	0.586871	0.590565	0.573639	0.582498	0.45143	0.504666	0.529851	0.446314	0.0451046	0.130692	0.866638
Q4FJQ4_S_18	Q4FJQ4	MOUSE Casp7 protein OS	Casp7	1.46943	1.56437	1.49955	1.19788	1.40116	1.74523	1.53407	1.21985	1.83978	1.38471	0.396559	0.549049	1.04399
Q3U607_S_188	Q3U607	MOUSE Caspase 8	Casp8	0.10605	0.486239	0.468799	0.767184	1.29567	0.868819	0.909263	1.23736	1.18863	0.766652	0.14471	0.27291	1.86999
Q9R0S9_S_348	Q9R0S9	MOUSE Caspase OS	Casp9	0.986301	0.831976	0.871631	0.727079	0.714699	0.74549	0.605459	0.657434	0.795264	0.534419	0.0494603	0.13907	0.790208
Q8CE80_T_445	Q8CE80	MOUSE Calpastatin OS	Cast	1.46233	1.66281	1.44411	1.17581	1.18521	1.12694	0.966979	1.16325	1.29546	0.949534	0.0381589	0.118398	0.780365
Q8CE80_S_185	Q8CE80	MOUSE Calpastatin OS	Cast	1.18109	1.4537	1.1985	1.73347	1.53877	1.25805	1.34281	1.03957	0.998227	1.12579	0.0679912	0.170479	0.774434
Q8CE80_T_433	Q8CE80	MOUSE Calpastatin OS	Cast	0.50391	0.738115	0.804925	0.685047	0.609949	0.638432	0.694364	0.473768	0.505244	0.518721	0.16817	0.300171	0.757206
Q8CE80_S_131	Q8CE80	MOUSE Calpastatin OS	Cast	0.961363	0.944512	0.893162	1.1067	1.1828	0.951211	1.13953	0.821207	0.816816	0.842689	0.243473	0.387848	0.876557
Q8CE80_S_66	Q8CE80	MOUSE Calpastatin OS	Cast	0.745072	0.578395	0.481553	0.499847	0.542937	0.610748	0.472056	0.415957	0.268697	0.598094	0.257862	0.403751	0.869449
Q8CE80_S_410	Q8CE80	MOUSE Calpastatin OS	Cast	0.26276	0.234953	0.14931	0.115153	0.360454	0.27785	0.194617	0.130071	0.493408	0.135233	0.794306	0.868812	0.828321
Q91XI2_S_21	Q91XI2	MOUSE Catalase OS	Cat	0.34693	0.584925	0.565976	0.629156	0.525716	0.433862	0.717414	0.855176	0.424933	0.897534	0.275081	0.422201	1.26757
D3Z148_S_69	D3Z148	MOUSE Caveolin (Fragment) OS	Cav1	0.694399	0.465039	0.627181	0.391361	0.714502	0.677294	0.538186	0.656142	0.556409	0.479565	0.968704	0.982855	0.887159
Q9WVC3_S_20	Q9WVC3	MOUSE Caveolin-2 OS	Cav2	0.570991	0.584998	0.404869	0.439923	0.552826	0.311581	0.286078	0.276251	0.411204	0.225316	0.00263094	0.0277727	0.517483
Q9WVC3_S_154	Q9WVC3	MOUSE Caveolin-2 OS	Cav2	1.0961	1.17706	1.18268	1.12446	1.06157	1.22833	1.20022	1.58734	1.49762	1.28415	0.0375656	0.117164	1.14201
Q9WVC3_S_23	Q9WVC3	MOUSE Caveolin-2 OS	Cav2	2.58484	2.37339	2.20074	2.08331	2.48354	2.27335	2.03311	2.09584	2.31384	2.4222	0.342621	0.493288	0.95785
Q9WVC3_S_153	Q9WVC3	MOUSE Caveolin-2 OS	Cav2	1.15241	1.06072	0.943893	0.928156	0.970693	1.00601	1.20195	0.962923	1.08096	1.09342	0.353638	0.505622	1.11359
O54724_T_40	O54724	MOUSE Polymerase I and transcript release factor OS	Cavin1	8.98681	9.55597	9.8981	9.03881	9.92588	11.2255	10.5726	10.3498	10.7693	11.3541	0.00114778	0.0198386	1.12697
O54724_S_368	O54724	MOUSE Polymerase I and transcript release factor OS	Cavin1	15.4443	11.5452	15.4272	11.2538	11.2504	9.7847	10.3983	9.18523	8.81685	8.88164	0.0208443	0.0832062	0.795585
O54724_S_367	O54724	MOUSE Polymerase I and transcript release factor OS	Cavin1	14.2317	11.0193	14.529	10.727	10.2231	9.20838	10.1788	8.67855	8.21441	8.8321	0.0242376	0.090965	0.801511
O54724_S_205	O54724	MOUSE Polymerase I and transcript release factor OS	Cavin1	2.57197	1.78619	2.57279	2.05005	1.65627	1.78966	1.9324	1.56347	1.53597	1.3539	0.0637811	0.163967	0.762651
O54724_S_389	O54724	MOUSE Polymerase I and transcript release factor OS	Cavin1	14.3371	10.2084	12.0231	11.3979	10.8135	10.2342	10.3059	10.6947	9.78203	8.78206	0.0647851	0.165673	0.897901
O54724_S_169	O54724	MOUSE Polymerase I and transcript release factor OS	Cavin1	3.02649	4.81534	4.43698	6.04423	8.8715	5.5821	11.3308	13.0085	5.25948	15.801	0.0862562	0.196325	2.35307
O54724_S_42	O54724	MOUSE Polymerase I and transcript release factor OS	Cavin1	34.0834	31.6109	34.2908	32.4338	32.1575	34.9659	33.7784	33.9195	33.0978	35.7571	0.0882956	0.198512	1.04581
O54724_S_204	O54724	MOUSE Polymerase I and transcript release factor OS	Cavin1	2.5947	1.66799	2.71191	2.03834	1.6354	1.71193	1.95074	1.62284	1.5501	1.47316	0.108764	0.225787	0.796158
O54724_T_378	O54724	MOUSE Polymerase I and transcript release factor OS	Cavin1	0.254421	0.269618	0.254385	0.0888326	0.135678	0.202325	0.0404394	0.152534	0.139537	0.102027	0.151627	0.280211	0.548528
O54724_S_391	O54724	MOUSE Polymerase I and transcript release factor OS	Cavin1	17.4749	12.9598	15.3812	14.0139	14.2138	14.0812	13.9659	14.4807	13.6656	11.5601	0.216384	0.357404	0.982564
O54724_S_173	O54724	MOUSE Polymerase I and transcript release factor OS	Cavin1	0.447944	0.545285	0.36776	0.413799	0.751747	0.262169	0.493596	0.467534	0.339098	0.524853	0.331812	0.482314	1.04373
O54724_S_21	O54724	MOUSE Polymerase I and transcript release factor OS	Cavin1	0.116895	0.307572	0.224999	0.21186	0.139013	0.226099	0.235365	0.121459	0.139737	0.203417	0.727744	0.821743	0.960147
O54724_S_38	O54724	MOUSE Polymerase I and transcript release factor OS	Cavin1	6.56533	5.96986	5.66928	5.15861	5.48152	5.94902	5.5465	5.64998	5.86022	6.10604	0.844241	0.902151	1.03368
O54724_S_381	O54724	MOUSE Polymerase I and transcript release factor OS	Cavin1	0.185937	0.212928	0.333428	0.1934	0.211153	0.286193	0.160655	0.215885	0.261523	0.188023	0.893475	0.936663	1.02241
Q63918_S_296	Q63918	MOUSE Serum deprivation-response protein OS	Cavin2	0.907382	0.952525	0.969602	0.947015	1.19623	1.45627	1.71023	1.86317	1.36881	1.84697	0.0012247	0.0204274	1.79547
Q63918_S_293	Q63918	MOUSE Serum deprivation-response protein OS	Cavin2	9.10936	9.49934	9.70925	9.96481	14.3279	15.0357	17.0113	17.0346	12.8384	17.8153	0.00340672	0.0316073	1.75207
Q63918_S_345	Q63918	MOUSE Serum deprivation-response protein OS	Cavin2	0.517353	0.385257	0.502903	0.422945	0.422517	0.221072	0.42576	0.408766	0.269062	0.2932	0.0331244	0.108495	0.693234
Q63918_S_288	Q63918	MOUSE Serum deprivation-response protein OS	Cavin2	1.75637	1.46514	2.05643	1.62743	2.26971	2.64574	2.99066	2.82198	1.58073	3.30497	0.0444545	0.129429	1.60671
Q63918_S_327	Q63918	MOUSE Serum deprivation-response protein OS	Cavin2	6.8478	5.69304	6.48394	5.53076	5.52285	4.93456	5.79163	5.27105	5.00196	5.27159	0.0490182	0.138179	0.925876
Q63918_T_196	Q63918	MOUSE Serum deprivation-response protein OS	Cavin2	1.29818	0.754019	1.06726	0.789118	0.577132	0.563963	0.651467	0.65021	0.503632	0.46552	0.058587	0.155184	0.714676
Q63918_S_287	Q63918	MOUSE Serum deprivation-response protein OS	Cavin2	2.03528	1.53364	2.14128	1.56745	2.05322	2.16445	2.36824	2.38142	1.49312	2.61514	0.187342	0.324797	1.16359
Q63918_S_27	Q63918	MOUSE Serum deprivation-response protein OS	Cavin2	0.36533	0.319464	0.321594	0.273344	0.303454	0.303285	0.237318	0.249553	0.329268	0.313769	0.239779	0.383564	0.949354
Q63918_S_51	Q63918	MOUSE Serum deprivation-response protein OS	Cavin2	0.582112	0.592251	0.570578	0.561335	0.561584	0.639517	0.502331	0.628679	0.602907	0.672169	0.290201	0.438391	1.10183
Q63918_S_359	Q63918	MOUSE Serum deprivation-response protein OS	Cavin2	0.283023	0.204048	0.136884	0.132691	0.0845624	0.140604	0.204591	0.23019	0.229763	0.195367	0.436837	0.586294	1.49463
Q63918_S_192	Q63918	MOUSE Serum deprivation-response protein OS	Cavin2	4.50438	2.91746	4.03039	3.7497	2.91474	3.56418	3.67071	2.90398	2.9335	3.73927	0.496912	0.637883	0.950523
Q63918_S_178	Q63918	MOUSE Serum deprivation-response protein OS	Cavin2	3.03482	2.95409	2.77735	2.1393	2.26858	1.36567	2.12759	3.3198	1.12487	3.41893	0.508351	0.647684	0.766051
Q63918_S_204	Q63918	MOUSE Serum deprivation-response protein OS	Cavin2	16.5337	12.7881	14.7829	13.337	12.7525	13.2407	12.8158	13.897	14.1905	13.6063	0.550859	0.684936	1.02018
Q63918_S_363	Q63918	MOUSE Serum deprivation-response protein OS	Cavin2	0.888572	0.836253	0.725257	0.504114	0.481445	0.67569	0.510655	0.554329	0.835611	0.546683	0.561455	0.693676	0.76432
Q63918_S_203	Q63918	MOUSE Serum deprivation-response protein OS	Cavin2	18.1513	14.5563	17.3326	15.4791	14.9242	15.3847	15.1683	15.6534	16.6015	15.6431	0.615452	0.736145	1.0106
Q63918_S_218	Q63918	MOUSE Serum deprivation-response protein OS	Cavin2	32.88	27.1154	34.7473	28.6316	24.3133	28.7863	29.9354	29.4575	25.6983	28.7406	0.639586	0.755153	1.0054
Q63918_S_32	Q63918	MOUSE Serum deprivation-response protein OS	Cavin2	0.281191	0.336525	0.236674	0.0926871	0.265417	0.288259	0.225043	0.318387	0.184559	0.278439	0.739376	0.830061	1.04906
Q63918_S_35	Q63918	MOUSE Serum deprivation-response protein OS	Cavin2	0.281191	0.336525	0.236674	0.0926871	0.265417	0.288259	0.225043	0.318387	0.184559	0.278439	0.739376	0.830061	1.04906
Q63918_T_33	Q63918	MOUSE Serum deprivation-response protein OS	Cavin2	0.281191	0.336525	0.236674	0.0926871	0.265417	0.288259	0.225043	0.318387	0.184559	0.278439	0.739376	0.830061	1.04906
Q63918_S_308	Q63918	MOUSE Serum deprivation-response protein OS	Cavin2	4.85418	4.97746	5.95335	5.32426	4.95359	5.29205	5.86297	6.52028	4.78134	4.31386	0.757807	0.84242	1.0632
Q91VJ2_S_165	Q91VJ2	MOUSE Protein kinase C delta-binding protein OS	Cavin3	0.244777	0.262503	0.453294	0.221469	0.238233	0.218629	0.470638	0.2928	0.288858	0.245669	0.761868	0.845156	1.18009
A2AMM0_T_334	A2AMM0	MOUSE Muscle-related coiled-coil protein OS	Cavin4	1.14114	1.26983	0.742397	1.59026	0.421665	0.783125	0.715218	0.321823	0.512075	0.25313	0.0660475	0.167853	0.448741
A2AMM0_S_325	A2AMM0	MOUSE Muscle-related coiled-coil protein OS	Cavin4	0.285082	0.36713	0.134276	0.242572	0.162753	0.246888	0.163015	0.141592	0.212738	0.13619	0.263443	0.408854	0.672028
A2AMM0_S_20	A2AMM0	MOUSE Muscle-related coiled-coil protein OS	Cavin4	0.231027	0.248785	0.10353	0.14755	0.0994162	0.244002	0.266559	0.162289	0.136894	0.0681196	0.847736	0.904021	1.0999
Q08024_S_173	Q08024	MOUSE Core-binding factor subunit beta OS	Cbfb	0.201653	0.249532	0.231543	0.207354	0.20177	0.308902	0.1665	0.22442	0.272002	0.264693	0.31546	0.465081	1.27653
B2RXY7_S_30	B2RXY7	MOUSE Carbonyl reductase 1 OS	Cbr1	2.84267	3.06723	3.07518	3.33291	3.92346	5.98863	5.79208	6.50832	6.33114	7.02879	5.44592e-06	0.00618519	2.05879
P83917_S_89	P83917	MOUSE Chromobox protein homolog 1 OS	Cbx1	31.5406	30.3277	38.7381	33.33	26.6873	27.3809	30.6516	30.3905	20.7481	28.8397	0.130634	0.256005	0.914369
Q9DCC5_S_95	Q9DCC5	MOUSE Cbx3 protein OS	Cbx3	14.0301	13.5899	13.5757	12.4941	12.5267	10.985	10.948	10.3182	10.1342	8.91206	0.000328461	0.0122211	0.760049
Q9DCC5_S_93	Q9DCC5	MOUSE Cbx3 protein OS	Cbx3	6.98015	7.02932	7.81014	7.32815	8.26779	6.77577	7.03785	6.31646	6.02611	6.34592	0.0135867	0.065067	0.865965
Q9DCC5_S_99	Q9DCC5	MOUSE Cbx3 protein OS	Cbx3	3.17513	2.96945	2.7044	2.85734	2.7507	2.62749	2.8006	2.33731	2.45096	2.27567	0.0157329	0.0704875	0.857778
Q9DCC5_S_97	Q9DCC5	MOUSE Cbx3 protein OS	Cbx3	9.90896	10.6705	9.15962	9.95197	9.55785	9.41731	9.0437	8.7795	7.93695	8.8836	0.0178849	0.0756027	0.896522
Q9DCC5_S_176	Q9DCC5	MOUSE Cbx3 protein OS	Cbx3	0.391132	0.388631	0.298964	0.232881	0.252993	0.207296	0.260225	0.214909	0.371307	0.194101	0.209226	0.349479	0.718846
Q61686_S_93	Q61686	MOUSE Chromobox protein homolog 5 OS	Cbx5	2.3365	2.29971	2.58347	2.54145	2.63793	1.84668	2.03009	2.05168	1.85102	1.68871	0.000276517	0.011214	0.728333
Q61686_S_14	Q61686	MOUSE Chromobox protein homolog 5 OS	Cbx5	0.30418	0.309813	0.259204	0.184902	0.172559	0.264885	0.200814	0.244424	0.26703	0.189612	0.712635	0.811546	0.94298
Q9QXV1_S_164	Q9QXV1	MOUSE Chromobox protein homolog 8 OS	Cbx8	2.74402	2.83179	2.49629	2.7266	2.69412	2.24463	2.48984	2.19827	2.1012	2.21823	0.000817605	0.0175091	0.81355
E9PX94_S_390	E9PX94	MOUSE Coiled-coil and C2 domain-containing protein 1A OS	Cc2d1a	2.42063	2.23453	2.32151	2.08212	2.03315	1.94977	1.66057	1.77604	2.25207	1.63814	0.0316686	0.105873	0.794819
F6XC25_S_377	F6XC25	MOUSE Coiled-coil and C2 domain-containing protein 1B (Fragment) OS	Cc2d1b	0.69299	0.809083	1.22971	1.14543	1.22954	0.959889	0.853835	0.953162	0.992585	0.759784	0.374238	0.526019	0.832143
Q8CH18_S_829	Q8CH18	MOUSE Cell division cycle and apoptosis regulator protein 1 OS	Ccar1	2.46168	3.27055	3.91068	3.98579	4.86685	5.22885	4.76081	5.71409	4.58788	5.36725	0.0191097	0.0789188	1.33707
Q8CH18_T_626	Q8CH18	MOUSE Cell division cycle and apoptosis regulator protein 1 OS	Ccar1	0.584238	0.346375	0.394802	0.46199	0.447127	0.424699	0.375811	0.589064	0.452425	0.41873	0.925139	0.955702	0.949839
Q8VDP4_S_625	Q8VDP4	MOUSE Cell cycle and apoptosis regulator protein 2 OS	Ccar2	1.8022	1.51449	1.80711	1.91349	1.77814	2.03301	2.05295	2.74992	2.42686	2.35357	0.00949881	0.0539481	1.30594
Q8VDP4_S_626	Q8VDP4	MOUSE Cell cycle and apoptosis regulator protein 2 OS	Ccar2	1.74994	1.91493	2.53925	2.68549	2.53904	2.6888	2.94027	3.19732	2.81107	2.67931	0.0346684	0.111733	1.10714
Q8VDP4_S_298	Q8VDP4	MOUSE Cell cycle and apoptosis regulator protein 2 OS	Ccar2	0.54041	0.375106	0.374912	0.37664	0.418713	0.244346	0.370748	0.369825	0.366458	0.3392	0.0864478	0.196387	0.972966
Q8VDP4_S_612	Q8VDP4	MOUSE Cell cycle and apoptosis regulator protein 2 OS	Ccar2	0.720195	0.756128	0.76525	0.502784	0.514203	0.620464	0.536128	0.609302	0.509147	0.547419	0.222995	0.364778	0.760098
Q8VDP4_S_568	Q8VDP4	MOUSE Cell cycle and apoptosis regulator protein 2 OS	Ccar2	0.752118	0.839567	1.15729	0.738046	0.821466	0.880704	0.980012	0.939239	0.99513	0.941734	0.332153	0.482397	1.14641
Q8VDP4_S_677	Q8VDP4	MOUSE Cell cycle and apoptosis regulator protein 2 OS	Ccar2	0.83986	0.659315	0.540901	0.666003	0.601191	0.701111	0.554513	0.574424	0.723565	0.413059	0.391531	0.544592	0.871243
Q8VDP4_S_222	Q8VDP4	MOUSE Cell cycle and apoptosis regulator protein 2 OS	Ccar2	0.642012	0.624675	0.681827	0.482823	0.604488	0.674275	0.606054	0.407847	0.611944	0.565178	0.560843	0.693417	0.970191
Q8R344_S_165	Q8R344	MOUSE Coiled-coil domain-containing protein 12 OS	Ccdc12	1.04831	0.848784	0.922045	0.723959	0.936449	1.00106	0.850954	0.600499	0.901243	0.710531	0.37881	0.530975	0.922898
Q922B5_Y_55	Q922B5	MOUSE Putative uncharacterized protein (Fragment) OS	Ccdc130	0.454408	0.262606	0.305502	0.217527	0.285141	0.310175	0.241287	0.287987	0.293707	0.164059	0.374509	0.526291	1.00998
Q640L5_T_1052	Q640L5	MOUSE Coiled-coil domain-containing protein 18 OS	Ccdc18	0.63711	0.851856	0.710445	0.739698	1.00858	0.750536	0.681559	0.90326	0.825259	0.971658	0.668591	0.775894	1.11567
Q640L5_S_1056	Q640L5	MOUSE Coiled-coil domain-containing protein 18 OS	Ccdc18	0.63711	0.851856	0.710445	0.739698	1.00858	0.750536	0.681559	0.90326	0.825259	0.971658	0.668591	0.775894	1.11567
Q9JIG7_S_237	Q9JIG7	MOUSE Coiled-coil domain-containing protein 22 OS	Ccdc22	0.352059	0.270257	0.410318	0.292841	0.384617	0.37649	0.319747	0.377997	0.366912	0.274431	0.97466	0.985806	1.04219
A0PK78_S_204	A0PK78	MOUSE Coiled-coil domain containing 25 OS	Ccdc25	0.417749	0.277179	0.363576	0.365976	0.34377	0.265753	0.35958	0.35984	0.34172	0.215705	0.256905	0.402745	0.939886
Q9D5F7_S_28	Q9D5F7	MOUSE Putative uncharacterized protein OS	Ccdc30	0.487838	0.428928	0.492842	0.322503	0.399387	0.324847	0.302666	0.419928	0.422307	0.543004	0.666924	0.775043	0.979017
Q9CR29_T_137	Q9CR29	MOUSE Coiled-coil domain-containing protein 43 OS	Ccdc43	1.62672	1.69895	1.95915	2.28857	1.92289	1.79102	1.82383	1.89948	2.01156	1.22631	0.430966	0.581027	0.948486
D3YZP9_S_412	D3YZP9	MOUSE Coiled-coil domain-containing protein 6 OS	Ccdc6	5.05895	6.79979	5.84385	7.93569	9.10422	9.81583	10.2739	10.3861	8.95049	10.1556	0.0117232	0.0603761	1.49352
D3YZP9_S_237	D3YZP9	MOUSE Coiled-coil domain-containing protein 6 OS	Ccdc6	1.37042	1.4299	1.26277	1.12125	1.20356	1.41071	1.41173	1.43147	1.76273	1.41743	0.0474418	0.135123	1.12248
D3YZP9_S_345	D3YZP9	MOUSE Coiled-coil domain-containing protein 6 OS	Ccdc6	0.184607	0.195282	0.122828	0.109555	0.167147	0.0823968	0.202835	0.0862592	0.115919	0.115631	0.238478	0.381677	0.691791
Q3TCJ8_S_56	Q3TCJ8	MOUSE Coiled-coil domain-containing protein 69 OS	Ccdc69	2.137	2.95125	2.81438	3.28326	3.85886	4.34763	3.65974	4.79595	3.9084	4.95518	0.00807432	0.0496265	1.47315
Q5SP85_S_284	Q5SP85	MOUSE Coiled-coil domain-containing protein 85A OS	Ccdc85a	0.686802	0.525729	0.496994	0.572761	0.538263	0.34374	0.244438	0.261792	0.339577	0.2685	0.000253511	0.0109266	0.498827
Q5SP85_S_330	Q5SP85	MOUSE Coiled-coil domain-containing protein 85A OS	Ccdc85a	0.665173	0.561298	0.549365	0.553993	0.626038	0.41753	0.450639	0.399393	0.438467	0.438063	0.00108247	0.0193989	0.780447
Q5SP85_S_353	Q5SP85	MOUSE Coiled-coil domain-containing protein 85A OS	Ccdc85a	0.748871	1.15001	0.997692	1.83098	1.73951	1.68529	1.88777	2.15545	2.3757	1.90535	0.0251049	0.0924633	1.65681
Q5SP85_S_250	Q5SP85	MOUSE Coiled-coil domain-containing protein 85A OS	Ccdc85a	1.36791	1.41761	1.42645	1.69066	1.47663	1.27852	1.22674	1.34066	1.4246	0.957285	0.0487137	0.137685	0.896295
Q5SP85_S_308	Q5SP85	MOUSE Coiled-coil domain-containing protein 85A OS	Ccdc85a	0.655308	0.584154	0.710022	0.539493	0.499886	0.578159	0.537226	0.501125	0.501299	0.396944	0.0885679	0.198803	0.858161
Q5SP85_S_320	Q5SP85	MOUSE Coiled-coil domain-containing protein 85A OS	Ccdc85a	0.174963	0.366503	0.284649	0.341624	0.285481	0.27138	0.294658	0.201254	0.261705	0.191825	0.271045	0.41751	0.916717
Q5SP85_S_240	Q5SP85	MOUSE Coiled-coil domain-containing protein 85A OS	Ccdc85a	2.69133	3.09138	3.28958	3.76186	4.38758	3.44481	3.50845	3.59677	4.10309	3.01878	0.799173	0.872315	1.06654
Q5SP85_S_327	Q5SP85	MOUSE Coiled-coil domain-containing protein 85A OS	Ccdc85a	0.978887	0.992828	0.842219	0.862078	1.16396	1.00384	0.772293	0.639827	1.9032	0.682079	0.899458	0.941053	0.78895
Q9JJ89_S_161	Q9JJ89	MOUSE Coiled-coil domain-containing protein 86 OS	Ccdc86	0.821723	0.58863	0.648658	0.733044	0.569309	0.559153	0.569056	0.440277	0.435327	0.400496	0.0126296	0.0626421	0.678749
Q9JJ89_S_18	Q9JJ89	MOUSE Coiled-coil domain-containing protein 86 OS	Ccdc86	1.0325	1.21495	0.807887	0.772828	0.649605	0.663381	0.576968	0.615809	0.779058	0.56817	0.0635222	0.163813	0.762247
F6R1B7_Y_365	F6R1B7	MOUSE Girdin (Fragment) OS	Ccdc88a	0.303764	0.331369	0.34641	0.274289	0.195797	0.156017	0.200914	0.184245	0.0899758	0.160924	0.004656	0.0374316	0.529768
F6R1B7_S_630	F6R1B7	MOUSE Girdin (Fragment) OS	Ccdc88a	0.395403	0.306777	0.287648	0.281636	0.205608	0.339817	0.309727	0.288427	0.29806	0.172114	0.74999	0.837284	1.03619
Q80XQ1_S_227	Q80XQ1	MOUSE Ccdc88c protein OS	Ccdc88c	0.337537	0.381871	0.377007	0.359804	0.369158	0.254052	0.31044	0.253094	0.256334	0.25603	0.00014605	0.00938302	0.693551
Q3TM53_S_305	Q3TM53	MOUSE Putative uncharacterized protein (Fragment) OS	Ccm2	0.725648	0.687751	0.666486	0.532748	0.540083	0.503266	0.448696	0.478925	0.561755	0.423223	0.0166993	0.0725733	0.718583
Q3TM53_S_273	Q3TM53	MOUSE Putative uncharacterized protein (Fragment) OS	Ccm2	0.674915	0.668713	0.869992	0.794395	0.759915	0.946353	0.888684	0.775419	0.757718	1.03558	0.0876579	0.198	1.16945
Q3TM53_S_297	Q3TM53	MOUSE Putative uncharacterized protein (Fragment) OS	Ccm2	1.28237	1.44798	1.32731	1.24019	1.23751	1.21442	1.35457	1.1732	1.21952	0.992213	0.141048	0.268157	0.947015
Q8VCC6_S_275	Q8VCC6	MOUSE Cerebral cavernous malformations 2 protein-like OS	Ccm2l	0.338903	0.327694	0.400198	0.288881	0.344808	0.225651	0.289348	0.245195	0.298908	0.157431	0.0164043	0.0717491	0.723494
A0JLN2_S_301	A0JLN2	MOUSE Ccne1 protein (Fragment) OS	Ccne1	0.226787	0.269154	0.136789	0.175408	0.136263	0.207235	0.144352	0.130008	0.276304	0.121164	0.747439	0.835944	0.82295
O88874_S_329	O88874	MOUSE Cyclin-K OS	Ccnk	0.509669	0.478805	0.534553	0.55124	0.591351	1.36327	1.30943	1.98747	1.85615	2.22544	0.00229113	0.0262669	3.47235
O88874_S_341	O88874	MOUSE Cyclin-K OS	Ccnk	3.80078	3.31212	3.66707	3.33461	4.00711	2.97819	3.30179	3.51616	3.46955	2.55608	0.0765804	0.182172	0.900387
Q52KE7_S_358	Q52KE7	MOUSE Cyclin-L1 OS	Ccnl1	0.871905	0.951139	0.978965	1.36229	1.47914	1.99882	2.14918	2.67595	2.24023	2.37795	0.000123584	0.0088426	2.28837
Q52KE7_S_341	Q52KE7	MOUSE Cyclin-L1 OS	Ccnl1	0.291117	0.187487	0.138439	0.15519	0.199044	0.143363	0.10798	0.100574	0.0899631	0.197059	0.0814765	0.189241	0.575935
Q52KE7_S_71	Q52KE7	MOUSE Cyclin-L1 OS	Ccnl1	0.556537	0.273437	0.45751	0.405508	0.553564	0.499021	0.351216	0.398312	0.613174	0.353186	0.932818	0.959735	0.870608
Q8BGU5_S_326	Q8BGU5	MOUSE Cyclin-Y OS	Ccny	1.56422	1.66714	2.14916	2.02137	2.29106	3.19975	2.89458	3.09861	3.00826	3.36472	0.000251384	0.0109266	1.53293
Q8QZT2_S_222	Q8QZT2	MOUSE Centriole	Ccsap	0.145032	0.228543	0.247074	0.205541	0.206646	0.207687	0.132429	0.255366	0.173448	0.270178	0.968611	0.982855	1.00504
Q8C1Y8_S_264	Q8C1Y8	MOUSE Vacuolar fusion protein CCZ1 homolog OS	Ccz1	0.691029	1.20652	0.862004	1.18388	1.24046	1.58757	1.64433	1.33506	1.5204	1.85065	0.00464723	0.0374086	1.34098
Q9JLQ0_S_233	Q9JLQ0	MOUSE CD2-associated protein OS	Cd2ap	0.978581	1.0194	1.13978	0.800131	0.869781	0.444691	0.615886	0.531842	0.410432	0.356178	0.000233368	0.0106916	0.454424
Q9JLQ0_S_580	Q9JLQ0	MOUSE CD2-associated protein OS	Cd2ap	0.959954	1.26568	1.3773	2.24782	2.66204	3.44736	3.32836	3.85633	4.11777	3.82193	0.00163129	0.0227179	2.77494
Q9JLQ0_S_404	Q9JLQ0	MOUSE CD2-associated protein OS	Cd2ap	0.807876	0.497993	0.667702	0.56028	0.663431	0.525243	0.497666	0.550166	0.435879	0.40495	0.0390607	0.120363	0.750141
Q3U4A3_S_196	Q3U4A3	MOUSE Putative uncharacterized protein OS	Cd2bp2	0.803587	0.849206	0.784876	0.687983	0.769755	0.658995	0.657595	0.591456	0.635745	0.620758	0.00280538	0.0288253	0.809994
Q3U4A3_S_49	Q3U4A3	MOUSE Putative uncharacterized protein OS	Cd2bp2	2.24036	2.4837	2.35971	1.75472	2.12289	2.25434	2.1575	1.64055	2.42219	1.96147	0.582344	0.709312	0.963014
Q3TEF0_S_422	Q3TEF0	MOUSE Putative uncharacterized protein (Fragment) OS	Cdc23	0.367646	0.312096	0.353768	0.27596	0.265894	0.303832	0.279945	0.321076	0.353875	0.216309	0.532124	0.668167	0.97352
Q99JP4_T_41	Q99JP4	MOUSE Anaphase-promoting complex subunit CDC26 OS	Cdc26	0.134088	0.29386	0.151399	0.194992	0.140657	0.151593	0.162009	0.105234	0.162362	0.082135	0.186591	0.323989	1.00128
Q99JP4_S_42	Q99JP4	MOUSE Anaphase-promoting complex subunit CDC26 OS	Cdc26	0.530888	0.553881	0.664793	0.509437	0.522715	0.513406	0.617761	0.508828	0.466213	0.483661	0.348405	0.500028	0.958448
F6S5Z6_S_943	F6S5Z6	MOUSE Serine/threonine-protein kinase MRCK alpha (Fragment) OS	Cdc42bpa	0.310571	0.422145	0.328254	0.169461	0.312074	0.262428	0.188004	0.227258	0.290054	0.0811146	0.107529	0.224239	0.728216
F6S5Z6_S_945	F6S5Z6	MOUSE Serine/threonine-protein kinase MRCK alpha (Fragment) OS	Cdc42bpa	0.85334	0.879027	0.709599	0.580149	0.83844	0.835428	0.779702	0.559735	0.786228	0.616098	0.486773	0.629216	0.929943
B2RQQ7_S_1692	B2RQQ7	MOUSE CDC42 binding protein kinase beta OS	Cdc42bpb	0.287894	0.296668	0.254919	0.1621	0.187359	0.261084	0.112805	0.231286	0.135944	0.0970726	0.139832	0.266577	0.533282
B2RQQ7_S_972	B2RQQ7	MOUSE CDC42 binding protein kinase beta OS	Cdc42bpb	0.738332	0.715222	0.699178	0.686836	0.593319	0.73021	0.798544	0.667577	0.609144	0.604374	0.920635	0.953489	0.954803
A0A0R4J0S1_S_368	A0A0R4J0S1	MOUSE Cdc42 effector protein 1 OS	Cdc42ep1	0.409416	0.424699	0.45241	0.336838	0.357773	0.435065	0.315	0.361414	0.398319	0.165241	0.282695	0.430023	0.882756
Q3TH99_S_223	Q3TH99	MOUSE Putative uncharacterized protein OS	Cdc42ep4	0.553302	0.486757	0.554285	0.51577	0.258711	0.155875	0.167099	0.171322	0.271209	0.0682913	0.00246893	0.027055	0.32398
Q3TH99_S_140	Q3TH99	MOUSE Putative uncharacterized protein OS	Cdc42ep4	0.93808	1.24778	1.27928	1.57622	1.63122	1.95076	1.73429	2.53146	2.3188	1.96068	0.00397907	0.0344804	1.53265
Q3TH99_S_139	Q3TH99	MOUSE Putative uncharacterized protein OS	Cdc42ep4	0.239023	0.468611	0.466492	0.729052	0.493932	0.775579	0.719197	0.985601	0.972645	0.689732	0.00874102	0.0516586	1.65506
Q3TJ23_S_632	Q3TJ23	MOUSE Putative uncharacterized protein OS	Cdh5	0.783061	0.839988	0.821324	0.671189	0.844	1.14524	1.50612	2.23865	1.75959	2.99852	0.0235385	0.0896824	2.14239
A2A9P6_S_544	A2A9P6	MOUSE Cyclin-dependent kinase 11B OS	Cdk11b	1.26828	1.06301	1.483	1.27827	1.11884	1.98543	2.01637	2.53347	2.05394	2.32782	0.000156262	0.0095013	1.61947
A2A9P6_S_13	A2A9P6	MOUSE Cyclin-dependent kinase 11B OS	Cdk11b	0.240476	0.254171	0.392755	0.420614	0.540182	0.684934	0.579437	0.540932	0.732814	0.547861	0.0079717	0.0493072	1.47531
A2A9P6_S_707	A2A9P6	MOUSE Cyclin-dependent kinase 11B OS	Cdk11b	1.30633	0.885593	1.08958	0.995288	1.05842	0.967623	0.879811	0.877759	0.856908	0.936387	0.0766406	0.182172	0.83125
A2A9P6_S_81	A2A9P6	MOUSE Cyclin-dependent kinase 11B OS	Cdk11b	1.45252	1.07832	1.11957	1.16149	1.05079	1.40552	1.55035	2.52979	1.87558	4.35306	0.0951841	0.207359	1.67527
A2A9P6_S_79	A2A9P6	MOUSE Cyclin-dependent kinase 11B OS	Cdk11b	0.704019	0.478419	0.458044	0.384235	0.316158	0.287453	0.294644	0.323119	0.374154	0.443538	0.139966	0.266658	0.705432
A2A9P6_S_236	A2A9P6	MOUSE Cyclin-dependent kinase 11B OS	Cdk11b	1.41245	1.25531	1.34419	1.01594	1.04322	0.978659	1.1168	0.74633	1.2398	1.07664	0.150247	0.278796	0.857665
Q14AX6_S_382	Q14AX6	MOUSE Cyclin-dependent kinase 12 OS	Cdk12	0.595065	0.597613	0.536087	0.521322	0.42166	0.269635	0.343505	0.276523	0.31612	0.235313	0.000418573	0.0131967	0.515817
Q14AX6_S_302	Q14AX6	MOUSE Cyclin-dependent kinase 12 OS	Cdk12	0.673015	0.767032	0.903424	0.772599	0.82983	1.30889	0.992772	1.10521	1.62175	1.45378	0.00874297	0.0516586	1.69414
Q14AX6_S_331	Q14AX6	MOUSE Cyclin-dependent kinase 12 OS	Cdk12	0.692868	0.714861	0.763292	0.738505	0.818071	0.630745	0.613005	0.688677	0.647242	0.688407	0.00990882	0.054914	0.876422
Q14AX6_S_384	Q14AX6	MOUSE Cyclin-dependent kinase 12 OS	Cdk12	1.29009	1.20826	1.33318	1.08036	0.878244	0.892683	0.921063	0.723795	1.00323	0.875459	0.0252271	0.0927628	0.738815
Q14AX6_S_1079	Q14AX6	MOUSE Cyclin-dependent kinase 12 OS	Cdk12	0.724055	0.590576	0.865336	0.618143	0.567193	0.570472	0.516371	0.486772	0.594762	0.590638	0.0932871	0.205492	0.922879
Q14AX6_T_889	Q14AX6	MOUSE Cyclin-dependent kinase 12 OS	Cdk12	0.439617	0.3691	0.360206	0.290465	0.350648	0.325484	0.52131	0.631454	0.296812	0.937956	0.198538	0.337	1.44726
Q14AX6_S_422	Q14AX6	MOUSE Cyclin-dependent kinase 12 OS	Cdk12	0.742743	0.759923	0.816827	0.81353	0.847149	0.896078	0.681239	0.740923	0.922031	0.841266	0.699591	0.801113	1.03409
Q14AX6_T_688	Q14AX6	MOUSE Cyclin-dependent kinase 12 OS	Cdk12	0.213503	0.225712	0.309951	0.251093	0.214173	0.211451	0.195948	0.245793	0.231392	0.29554	0.790009	0.866072	1.02517
Q69ZA1_S_384	Q69ZA1	MOUSE Cyclin-dependent kinase 13 OS	Cdk13	0.241799	0.180782	0.130758	0.24762	0.176579	0.143057	0.13408	0.115267	0.0772736	0.0982352	0.0161242	0.0713497	0.637606
Q69ZA1_S_318	Q69ZA1	MOUSE Cyclin-dependent kinase 13 OS	Cdk13	1.03213	1.45249	1.59578	1.7504	1.71895	1.88643	1.89824	1.84518	2.14388	1.73193	0.037383	0.116779	1.18214
Q69ZA1_S_438	Q69ZA1	MOUSE Cyclin-dependent kinase 13 OS	Cdk13	0.971902	0.593823	0.715312	0.428919	0.583184	0.379187	0.436874	0.390336	0.473595	0.291851	0.0404713	0.122876	0.657327
Q69ZA1_S_440	Q69ZA1	MOUSE Cyclin-dependent kinase 13 OS	Cdk13	2.12995	1.67678	1.7941	1.29387	1.38261	1.21004	1.36275	1.2099	1.40649	1.24181	0.0680942	0.170611	0.740591
Q69ZA1_S_341	Q69ZA1	MOUSE Cyclin-dependent kinase 13 OS	Cdk13	1.33849	1.02217	1.03123	0.757548	0.996032	0.813969	0.774671	0.755898	0.787416	0.880315	0.0689039	0.17178	0.770339
Q69ZA1_T_1147	Q69ZA1	MOUSE Cyclin-dependent kinase 13 OS	Cdk13	0.469512	0.349755	0.352403	0.263818	0.326672	0.259651	0.278701	0.253926	0.381884	0.113261	0.120777	0.241877	0.742378
Q69ZA1_T_871	Q69ZA1	MOUSE Cyclin-dependent kinase 13 OS	Cdk13	1.13372	1.24766	1.87874	1.05278	1.37823	1.06459	1.95691	3.45171	1.04956	4.05823	0.190969	0.328741	1.56847
Q69ZA1_S_343	Q69ZA1	MOUSE Cyclin-dependent kinase 13 OS	Cdk13	1.18397	0.912221	0.777523	0.77393	0.894677	0.852218	0.733969	0.878812	0.69654	0.782399	0.198688	0.337171	0.874504
Q69ZA1_S_326	Q69ZA1	MOUSE Cyclin-dependent kinase 13 OS	Cdk13	1.26049	0.861375	1.33038	1.07389	0.994113	1.29257	1.1961	1.05737	0.938959	1.65516	0.434123	0.583797	1.1138
Q69ZA1_S_224	Q69ZA1	MOUSE Cyclin-dependent kinase 13 OS	Cdk13	0.885202	0.595372	0.757421	0.701153	0.676223	0.572783	0.684989	0.647626	0.508214	0.975337	0.644757	0.758603	0.923659
Q69ZA1_T_1245	Q69ZA1	MOUSE Cyclin-dependent kinase 13 OS	Cdk13	0.235807	0.391486	0.379705	0.469653	0.367077	0.431037	0.385003	0.387958	0.464261	0.266091	0.729134	0.82304	1.02174
D3YV23_S_73	D3YV23	MOUSE Cyclin-dependent kinase 14 (Fragment) OS	Cdk14	0.309431	0.201897	0.275434	0.212191	0.206375	0.183805	0.160139	0.235343	0.342619	0.198496	0.673989	0.780494	0.935464
Q3TM24_S_118	Q3TM24	MOUSE Putative uncharacterized protein OS	Cdk16	0.299659	0.267521	0.264928	0.215738	0.335991	0.51416	1.12284	0.545908	0.364914	0.948209	0.0413325	0.124491	2.04061
Q8C5H7_S_137	Q8C5H7	MOUSE Putative uncharacterized protein OS	Cdk17	0.522757	0.535754	0.426013	0.634892	0.459113	0.789351	0.720615	0.645186	0.789325	0.57597	0.00934443	0.0536786	1.37849
Q8C5H7_S_180	Q8C5H7	MOUSE Putative uncharacterized protein OS	Cdk17	0.535318	0.624193	0.764562	0.558399	0.746876	1.12387	1.88031	1.27276	0.768154	1.63946	0.0219279	0.0862175	2.03906
Q9CSQ6_S_53	Q9CSQ6	MOUSE Putative uncharacterized protein (Fragment) OS	Cdk4	0.717989	0.464099	0.586289	0.647695	0.666973	0.937675	0.816837	0.940723	1.13849	1.0006	0.000968904	0.0186391	1.45242
Q0VGR5_S_383	Q0VGR5	MOUSE CDK5 regulatory subunit associated protein 2 OS	Cdk5rap2	1.35847	1.57696	1.27854	0.993636	1.42089	1.0785	1.25377	1.20616	1.39656	1.08704	0.320158	0.470293	0.887885
Q0VGR5_S_485	Q0VGR5	MOUSE CDK5 regulatory subunit associated protein 2 OS	Cdk5rap2	0.973556	0.924933	0.970554	0.685505	0.943731	0.798312	0.93931	0.967276	0.800949	0.72098	0.470005	0.615644	0.848705
Q4FJM2_S_178	Q4FJM2	MOUSE Cdkn1b protein OS	Cdkn1b	0.122778	0.157124	0.0974998	0.176316	0.116932	0.145698	0.0854613	0.0841493	0.0888218	0.0759146	0.0808084	0.188333	0.696066
Q8BI72_S_169	Q8BI72	MOUSE CDKN2A-interacting protein OS	Cdkn2aip	1.85147	0.740103	1.28822	0.744332	0.821072	0.569623	0.719609	0.415474	0.509062	0.571996	0.0682951	0.170738	0.693755
Q8BI72_S_262	Q8BI72	MOUSE CDKN2A-interacting protein OS	Cdkn2aip	0.874785	1.36833	0.911412	1.46962	1.64382	1.51008	1.47082	1.48366	1.69986	1.23337	0.235652	0.378399	1.08429
P60334_S_196	P60334	MOUSE Cysteine dioxygenase type 1 OS	Cdo1	0.348646	0.622265	0.63062	0.597219	0.49841	0.533685	0.45626	0.305369	0.430024	0.266572	0.0879981	0.198348	0.720044
Q99L43_S_32	Q99L43	MOUSE Phosphatidate cytidylyltransferase 2 OS	Cds2	4.71301	4.23663	5.14631	3.73084	3.77768	3.93892	3.27348	3.50529	3.88294	2.99729	0.0440717	0.128743	0.827378
Q99L43_S_34	Q99L43	MOUSE Phosphatidate cytidylyltransferase 2 OS	Cds2	2.67828	2.49346	2.96398	1.95795	2.19586	2.00344	1.87482	1.97565	2.31931	1.7909	0.05782	0.154172	0.792334
Q99L43_S_20	Q99L43	MOUSE Phosphatidate cytidylyltransferase 2 OS	Cds2	4.03736	4.312	3.5444	3.19093	3.47155	4.93598	4.00104	3.86561	6.28363	5.09499	0.0607083	0.158826	1.39261
Q99L43_T_30	Q99L43	MOUSE Phosphatidate cytidylyltransferase 2 OS	Cds2	0.447447	0.46278	0.484447	0.491908	0.406059	0.530997	0.429126	0.32299	0.41092	0.621887	0.934673	0.960399	0.92728
A0A087WRM0_S_75	A0A087WRM0	MOUSE Protein CDV3 (Fragment) OS	Cdv3	1.07484	1.04307	0.8747	0.824038	0.869388	0.931025	0.868378	0.883979	1.1093	0.700524	0.654725	0.765965	1.01061
Q7TQ22_S_111	Q7TQ22	MOUSE Chromodomain Y-like protein 2 OS	Cdyl2	0.707389	0.645519	0.737848	0.533023	0.776102	0.690782	0.72935	0.527153	0.519542	0.51725	0.224429	0.366426	0.745209
D3Z1D3_S_677	D3Z1D3	MOUSE Protein 3425401B19Rik OS	CEFIP	0.429072	0.409457	0.228935	0.544724	0.160003	0.212031	0.263797	0.0941727	0.296829	0.140659	0.102011	0.216685	0.517834
Q9JKC6_S_10	Q9JKC6	MOUSE Cell cycle exit and neuronal differentiation protein 1 OS	Cend1	1.32753	1.17127	1.1465	0.988864	1.1276	0.964841	1.06572	1.17114	0.783088	1.40546	0.549098	0.683487	0.929539
D6RJ71_S_16	D6RJ71	MOUSE Centromere protein A	Cenpa	0.954317	1.08705	1.0981	1.05948	0.976696	0.944797	1.06407	0.973735	1.03573	1.20575	0.863144	0.914865	0.977581
E9QKK1_S_1504	E9QKK1	MOUSE Centromere-associated protein E OS	Cenpe	0.338315	0.547393	0.258839	0.412115	0.214415	0.383394	0.340798	0.151806	0.350854	0.166811	0.355806	0.508082	1.00734
Q9CXS4_S_234	Q9CXS4	MOUSE Centromere protein V OS	Cenpv	0.287306	0.335483	0.315051	0.220042	0.227851	0.247652	0.272185	0.202201	0.24174	0.211511	0.159127	0.289857	0.841402
Q9CXS4_S_105	Q9CXS4	MOUSE Centromere protein V OS	Cenpv	0.533572	0.390962	0.628451	0.399731	0.560551	0.448511	0.43129	0.492705	0.414568	0.413064	0.257417	0.403362	0.808307
Q9CXS4_S_25	Q9CXS4	MOUSE Centromere protein V OS	Cenpv	0.252313	0.127989	0.195275	0.0934901	0.151481	0.110878	0.111932	0.191771	0.103569	0.131412	0.322801	0.472747	0.738914
F7AUV3_S_97	F7AUV3	MOUSE Centrosomal protein of 164 kDa (Fragment) OS	Cep164	0.419844	0.410674	0.415968	0.256219	0.346855	0.262843	0.225244	0.241965	0.238974	0.354285	0.0294237	0.101175	0.58919
F7AUV3_S_175	F7AUV3	MOUSE Centrosomal protein of 164 kDa (Fragment) OS	Cep164	0.285364	0.280866	0.190487	0.0973676	0.123545	0.159375	0.0895223	0.122889	0.144225	0.130352	0.166949	0.299111	0.68431
H7BX26_S_358	H7BX26	MOUSE Centrosomal protein of 170 kDa OS	Cep170	1.18341	1.14615	1.24463	1.04517	1.25877	1.96911	1.96442	1.62409	1.84826	2.59459	0.00574899	0.0422439	1.65996
H7BX26_S_355	H7BX26	MOUSE Centrosomal protein of 170 kDa OS	Cep170	0.804935	0.672629	0.697802	0.687295	0.790518	1.14571	1.26923	0.948952	1.21566	1.6219	0.00816775	0.0500065	1.74212
Q8C769_S_468	Q8C769	MOUSE Putative uncharacterized protein (Fragment) OS	Cep192	0.141766	0.171516	0.17029	0.0701199	0.113665	0.144056	0.170003	0.101962	0.109042	0.134243	0.945471	0.967347	0.946932
B2RWX5_S_2302	B2RWX5	MOUSE Centrosomal protein 250 OS	Cep250	0.427448	0.369883	0.316669	0.358579	0.406113	0.41653	0.38011	0.362653	0.39232	0.315839	0.932223	0.959413	1.02765
E9Q309_S_2221	E9Q309	MOUSE Protein Cep350 OS	Cep350	0.0589636	0.0890654	0.0963995	0.297375	0.255301	0.302063	0.348545	0.372576	0.404874	0.321481	0.0139325	0.0659807	3.61563
E9Q309_S_1200	E9Q309	MOUSE Protein Cep350 OS	Cep350	0.57838	0.493257	0.472571	0.44001	0.464894	0.453873	0.49259	0.342066	0.411989	0.36412	0.0692173	0.17197	0.871804
E9Q309_S_1641	E9Q309	MOUSE Protein Cep350 OS	Cep350	0.841759	0.591359	0.835607	0.616859	0.512186	0.509161	0.549894	0.515	0.581228	0.425078	0.0708983	0.174114	0.834876
E9Q309_S_691	E9Q309	MOUSE Protein Cep350 OS	Cep350	0.349743	0.618831	0.447972	0.444057	0.440923	0.383922	0.394818	0.25572	0.407233	0.332979	0.0826047	0.191015	0.864578
E9Q309_S_1812	E9Q309	MOUSE Protein Cep350 OS	Cep350	0.53666	0.414795	0.509384	0.444484	0.383648	0.407824	0.372536	0.342803	0.476777	0.297183	0.0973819	0.21013	0.838132
E9Q309_S_874	E9Q309	MOUSE Protein Cep350 OS	Cep350	0.552836	0.462991	0.364729	0.273876	0.379967	0.404344	0.294338	0.287929	0.445552	0.278247	0.303264	0.452504	0.774639
Q3TRP8_S_419	Q3TRP8	MOUSE Centrosomal protein of 68 kDa OS	Cep68	0.638703	0.660279	0.531379	0.491679	0.515433	0.448379	0.562333	0.468036	0.509062	0.522057	0.14654	0.274838	0.958002
Q99KW6_S_44	Q99KW6	MOUSE Ccdc123 protein OS	Cep89	0.428398	0.396095	0.351742	0.229293	0.289653	0.431056	0.463321	0.380916	0.362423	0.224756	0.557118	0.689814	1.08294
Q924Z4_T_346	Q924Z4	MOUSE Ceramide synthase 2 OS	Cers2	1.59277	1.49045	1.41608	1.43099	1.29296	0.880326	0.852189	0.966224	0.931959	1.09754	6.5207e-05	0.00792964	0.651271
Q924Z4_S_348	Q924Z4	MOUSE Ceramide synthase 2 OS	Cers2	5.30925	4.17717	4.16364	3.32644	3.11021	3.14094	3.04669	2.58687	3.45869	2.46076	0.0478954	0.136187	0.731736
Q924Z4_S_349	Q924Z4	MOUSE Ceramide synthase 2 OS	Cers2	4.71644	3.66359	3.69939	3.05644	2.6061	2.7902	2.71302	2.37779	2.96312	2.23976	0.0567742	0.152458	0.740537
Q924Z4_S_341	Q924Z4	MOUSE Ceramide synthase 2 OS	Cers2	4.19863	3.7501	4.93514	3.28197	3.33998	3.73396	4.27855	3.7294	3.37587	3.9714	0.815336	0.884569	0.995697
Q9D6J1_S_350	Q9D6J1	MOUSE Ceramide synthase 4 OS	Cers4	0.857445	0.457508	0.359941	0.535226	0.457858	0.548683	0.443724	0.586624	0.558361	0.266439	0.626417	0.744586	1.19837
Q9D6J1_S_349	Q9D6J1	MOUSE Ceramide synthase 4 OS	Cers4	0.857445	0.457508	0.359941	0.535226	0.457858	0.548683	0.443724	0.586624	0.558361	0.266439	0.626417	0.744586	1.19837
Q3UK15_S_155	Q3UK15	MOUSE Putative uncharacterized protein OS	Cers5	0.253845	0.150671	0.214721	0.172815	0.117025	0.213163	0.0957466	0.103053	0.161624	0.10655	0.202131	0.34072	0.616557
Q3UK15_S_154	Q3UK15	MOUSE Putative uncharacterized protein OS	Cers5	0.253845	0.150671	0.214721	0.172815	0.117025	0.213163	0.0957466	0.103053	0.161624	0.10655	0.202131	0.34072	0.616557
Q3UK15_S_153	Q3UK15	MOUSE Putative uncharacterized protein OS	Cers5	0.253845	0.150671	0.214721	0.172815	0.117025	0.213163	0.0957466	0.103053	0.161624	0.10655	0.202131	0.34072	0.616557
Z4YJH1_S_11	Z4YJH1	MOUSE Centrin-2 OS	Cetn2	4.58795	3.7419	4.51638	4.33379	4.5991	4.30302	4.52994	4.96963	4.22947	4.86737	0.33485	0.484454	1.003
B7ZMS0_T_82	B7ZMS0	MOUSE E030019B06Rik protein OS	Cfap46	0.38987	0.355599	0.332825	0.360314	0.348355	0.644422	0.760814	0.631646	0.50762	0.586174	0.00225984	0.0261053	1.77629
Q544Y7_T_25	Q544Y7	MOUSE Cofilin 1	Cfl1	1.56275	1.631	2.31088	1.7722	1.7649	2.0416	2.22683	1.97307	1.91334	2.82167	0.106325	0.222928	1.15678
Q544Y7_S_24	Q544Y7	MOUSE Cofilin 1	Cfl1	1.49688	2.0462	2.78793	2.9899	3.09058	2.47308	2.91511	3.03589	2.38685	3.22457	0.385013	0.537469	1.04562
Q3UHW9_S_24	Q3UHW9	MOUSE Cofilin-2 OS	Cfl2	0.617258	0.585703	0.807041	0.900348	0.97276	1.15372	1.30266	1.28884	1.44022	1.33698	0.000742319	0.0169226	1.61412
Q32NZ7_S_446	Q32NZ7	MOUSE Cgn protein OS	Cgn	0.148181	0.151605	0.142348	0.24767	0.114137	0.114472	0.153366	0.0735708	0.111312	0.0694245	0.0786669	0.185435	0.751186
B2RSU6_S_443	B2RSU6	MOUSE Cingulin-like 1 OS	Cgnl1	2.38631	2.59569	2.78439	2.12191	2.20609	2.90697	2.84331	2.63639	2.70577	2.32296	0.137031	0.263561	1.13387
B2RSU6_S_203	B2RSU6	MOUSE Cingulin-like 1 OS	Cgnl1	2.02756	1.3167	1.53812	1.30227	1.50158	1.58705	1.29781	1.32697	1.37637	0.936681	0.206595	0.346104	0.88372
B2RSU6_S_257	B2RSU6	MOUSE Cingulin-like 1 OS	Cgnl1	3.11025	2.41291	2.72223	2.79736	2.86937	2.91221	2.85662	3.08378	2.93546	2.79047	0.324636	0.474241	1.04106
B2RSU6_S_284	B2RSU6	MOUSE Cingulin-like 1 OS	Cgnl1	0.96988	0.869147	0.825714	0.611352	0.857432	0.875327	0.884751	0.64021	0.881388	0.684875	0.687043	0.791937	1.02087
B2RSU6_S_808	B2RSU6	MOUSE Cingulin-like 1 OS	Cgnl1	0.297361	0.265576	0.322679	0.270651	0.268384	0.367477	0.259013	0.284867	0.309884	0.240415	0.77518	0.854512	1.05253
B2RSU6_S_601	B2RSU6	MOUSE Cingulin-like 1 OS	Cgnl1	0.127495	0.0878605	0.163175	0.157571	0.0872734	0.112915	0.157582	0.167346	0.103149	0.107836	0.81645	0.885213	0.885642
B2RSU6_S_252	B2RSU6	MOUSE Cingulin-like 1 OS	Cgnl1	0.356495	0.417446	0.419078	0.251314	0.366137	0.368628	0.414963	0.35762	0.360501	0.299557	0.960348	0.977671	0.984609
Q8K327_S_394	Q8K327	MOUSE Chromosome alignment-maintaining phosphoprotein 1 OS	Champ1	0.459653	0.431748	0.306655	0.303836	0.447412	0.332926	0.179516	0.223286	0.336947	0.165114	0.0231763	0.0889013	0.517169
Q8K327_S_265	Q8K327	MOUSE Chromosome alignment-maintaining phosphoprotein 1 OS	Champ1	1.0893	1.00885	0.911571	0.697895	0.78668	0.655458	0.720478	0.789007	0.704983	0.61286	0.0440668	0.128743	0.773372
Q8K327_S_272	Q8K327	MOUSE Chromosome alignment-maintaining phosphoprotein 1 OS	Champ1	0.304144	0.259551	0.242012	0.290543	0.216171	0.266645	0.162018	0.24229	0.21236	0.125864	0.0876892	0.198	0.818183
Q8K327_S_425	Q8K327	MOUSE Chromosome alignment-maintaining phosphoprotein 1 OS	Champ1	0.840718	1.606	1.27378	1.44948	1.81858	1.79428	1.59375	1.72786	1.85726	1.41846	0.179059	0.314311	1.19206
Q8K327_S_405	Q8K327	MOUSE Chromosome alignment-maintaining phosphoprotein 1 OS	Champ1	0.385078	0.454629	0.571477	0.263198	0.421341	0.465032	0.302533	0.384049	0.493492	0.308471	0.666855	0.775043	0.911494
Q8K327_S_204	Q8K327	MOUSE Chromosome alignment-maintaining phosphoprotein 1 OS	Champ1	0.832078	0.88234	1.00251	0.724372	0.741415	0.73818	0.888409	0.838383	0.767179	0.893659	0.85428	0.908297	1.00758
Q9D1L0_S_45	Q9D1L0	MOUSE Coiled-coil-helix-coiled-coil-helix domain-containing protein 2 OS	Chchd2	1.04825	0.899751	1.12179	0.856664	0.985503	0.922961	1.12618	0.759487	0.970524	0.839451	0.478224	0.622459	0.936538
Q9CRB9_S_113	Q9CRB9	MOUSE MICOS complex subunit Mic19 OS	Chchd3	1.88596	1.9912	2.22148	1.99939	2.0453	2.84514	3.02359	3.26167	3.10308	3.66122	0.000465597	0.014155	1.55202
Q9CRB9_S_29	Q9CRB9	MOUSE MICOS complex subunit Mic19 OS	Chchd3	1.0901	1.35755	1.41169	1.51331	1.83801	3.72198	3.74695	4.07685	3.7583	5.95347	0.00197843	0.0248352	2.66227
Q9CRB9_S_58	Q9CRB9	MOUSE MICOS complex subunit Mic19 OS	Chchd3	1.95863	1.57214	1.69063	1.84053	1.41232	1.95057	2.12123	2.85762	2.27663	2.29417	0.012856	0.0632268	1.34662
Q9CRB9_S_79	Q9CRB9	MOUSE MICOS complex subunit Mic19 OS	Chchd3	1.24591	1.2726	1.31377	1.2333	1.36544	1.99939	1.90537	1.86685	1.76244	3.02721	0.0231047	0.0887296	1.49722
Q9CRB9_S_40	Q9CRB9	MOUSE MICOS complex subunit Mic19 OS	Chchd3	1.60987	1.27694	1.78722	1.44305	1.17114	1.83951	1.64579	1.9345	1.53296	1.87493	0.0554338	0.150016	1.27473
Q9CRB9_S_112	Q9CRB9	MOUSE MICOS complex subunit Mic19 OS	Chchd3	1.4179	1.50123	1.40618	1.33504	1.00691	1.59601	1.34981	1.48386	1.74364	1.5647	0.0843385	0.193633	1.11273
Q3TJS8_T_166	Q3TJS8	MOUSE MICOS complex subunit OS	Chchd6	0.67081	1.08633	1.0151	1.35986	1.29272	2.05862	2.40181	2.80126	4.37151	4.67879	0.0132745	0.0643411	2.57865
Q3TJS8_S_13	Q3TJS8	MOUSE MICOS complex subunit OS	Chchd6	3.48223	3.59936	4.35948	4.05751	4.01896	4.37225	4.02409	4.77777	5.1322	4.40506	0.0338202	0.109779	1.09607
Q3TJS8_S_109	Q3TJS8	MOUSE MICOS complex subunit OS	Chchd6	0.233423	0.312036	0.322171	0.225663	0.285722	0.254383	0.259626	0.282346	0.269597	0.300499	0.911239	0.948803	0.943562
Q3TJS8_S_164	Q3TJS8	MOUSE MICOS complex subunit OS	Chchd6	0.687843	0.976502	0.847139	0.562666	0.802031	0.538307	0.605825	0.686189	0.988767	1.09425	0.956122	0.974438	0.855564
E9PZM4_S_1365	E9PZM4	MOUSE Chromodomain-helicase-DNA-binding protein 2 OS	Chd2	0.730734	0.668834	0.808628	0.725198	0.735708	0.994128	1.09265	1.039	1.05321	1.16043	1.95154e-05	0.00618519	1.44131
E9PZM4_S_1373	E9PZM4	MOUSE Chromodomain-helicase-DNA-binding protein 2 OS	Chd2	0.332874	0.390288	0.672569	0.467864	0.529603	0.849954	0.923029	0.936799	0.815925	0.640871	0.00213062	0.0255103	1.81667
E9PZM4_S_136	E9PZM4	MOUSE Chromodomain-helicase-DNA-binding protein 2 OS	Chd2	0.553191	0.658291	0.64887	0.540503	0.503428	0.646167	0.858088	0.69949	0.928141	0.779505	0.0131169	0.0638169	1.40911
E9PZM4_S_1386	E9PZM4	MOUSE Chromodomain-helicase-DNA-binding protein 2 OS	Chd2	0.197787	0.521741	0.790748	1.27364	1.13503	0.999882	1.16381	1.35262	1.13199	1.0188	0.153931	0.283239	1.43155
E9PZM4_S_134	E9PZM4	MOUSE Chromodomain-helicase-DNA-binding protein 2 OS	Chd2	0.186219	0.172341	0.256855	0.138234	0.188264	0.238428	0.258062	0.164825	0.281938	0.196039	0.205639	0.344949	1.28036
E9PZM4_S_207	E9PZM4	MOUSE Chromodomain-helicase-DNA-binding protein 2 OS	Chd2	0.397167	0.255045	0.184674	0.328968	0.199192	0.267866	0.0846243	0.218765	0.233162	0.210505	0.207342	0.346929	0.857752
E9PZM4_S_1085	E9PZM4	MOUSE Chromodomain-helicase-DNA-binding protein 2 OS	Chd2	2.02131	1.68913	1.78812	1.29745	1.37218	1.46207	1.44667	1.46625	1.6055	1.31005	0.271265	0.417755	0.865574
E9PZM4_S_1087	E9PZM4	MOUSE Chromodomain-helicase-DNA-binding protein 2 OS	Chd2	2.1623	1.98234	1.74226	1.55304	1.71885	1.79381	1.78917	1.48548	2.32428	1.54243	0.813656	0.883168	1.02692
E9PZM4_S_165	E9PZM4	MOUSE Chromodomain-helicase-DNA-binding protein 2 OS	Chd2	0.181409	0.0836313	0.28631	0.134201	0.167644	0.1469	0.220826	0.149744	0.207846	0.140885	0.947007	0.968002	0.89323
E9PZM4_S_1369	E9PZM4	MOUSE Chromodomain-helicase-DNA-binding protein 2 OS	Chd2	0.190508	0.271757	0.170967	0.156374	0.0883607	0.135581	0.167351	0.142802	0.18982	0.243986	0.993158	0.995367	0.978847
F7C528_S_32	F7C528	MOUSE Protein Chd3 (Fragment) OS	Chd3	0.135393	0.173402	0.212896	0.230123	0.314244	0.353607	0.451723	0.626048	0.514111	0.516612	0.00126308	0.0204274	2.41485
F7C528_S_49	F7C528	MOUSE Protein Chd3 (Fragment) OS	Chd3	0.449047	0.391806	0.257972	0.337407	0.322598	0.327644	0.231171	0.218416	0.33368	0.182028	0.0695696	0.172405	0.685141
F7C528_S_47	F7C528	MOUSE Protein Chd3 (Fragment) OS	Chd3	0.449047	0.391806	0.257972	0.337407	0.322598	0.327644	0.231171	0.218416	0.33368	0.182028	0.0695696	0.172405	0.685141
F7C528_S_672	F7C528	MOUSE Protein Chd3 (Fragment) OS	Chd3	0.204833	0.171594	0.223296	0.234973	0.330323	0.241781	0.132594	0.200589	0.113518	0.129126	0.0917369	0.203362	0.593803
F7C528_S_1558	F7C528	MOUSE Protein Chd3 (Fragment) OS	Chd3	0.99059	0.923065	0.871949	0.767827	0.711993	1.0561	0.983671	0.841206	0.946341	0.887232	0.194654	0.332896	1.08532
E9QAS4_S_1329	E9QAS4	MOUSE Chromodomain-helicase-DNA-binding protein 4 OS	Chd4	0.270052	0.238827	0.20668	0.192294	0.168588	0.0975641	0.190871	0.0999141	0.0667394	0.0741044	0.00536544	0.0404636	0.472054
E9QAS4_S_1517	E9QAS4	MOUSE Chromodomain-helicase-DNA-binding protein 4 OS	Chd4	0.684473	0.493583	0.750015	0.60892	0.550219	0.60358	0.474068	0.422842	0.479068	0.410665	0.0430474	0.127125	0.778539
E9QAS4_S_96	E9QAS4	MOUSE Chromodomain-helicase-DNA-binding protein 4 OS	Chd4	0.195667	0.123338	0.19254	0.115754	0.201022	0.141698	0.14265	0.0994691	0.0699934	0.115429	0.0603853	0.158224	0.59951
E9QAS4_S_101	E9QAS4	MOUSE Chromodomain-helicase-DNA-binding protein 4 OS	Chd4	3.39363	2.86402	3.10009	2.5822	2.96625	3.86323	3.58903	2.95958	2.91272	5.90883	0.191444	0.329392	1.20996
E9QAS4_S_1550	E9QAS4	MOUSE Chromodomain-helicase-DNA-binding protein 4 OS	Chd4	0.453109	0.491619	0.560527	0.510447	0.398457	0.466876	0.547744	0.532272	0.508044	0.592796	0.213433	0.353644	1.08269
E9QAS4_S_495	E9QAS4	MOUSE Chromodomain-helicase-DNA-binding protein 4 OS	Chd4	0.260334	0.186089	0.322404	0.227292	0.218867	0.153692	0.238461	0.206622	0.225593	0.228151	0.278152	0.425762	0.992525
E9QAS4_S_1511	E9QAS4	MOUSE Chromodomain-helicase-DNA-binding protein 4 OS	Chd4	1.859	1.85167	1.8516	1.83543	1.65371	1.93944	1.88196	1.70586	1.85183	3.01765	0.323662	0.473567	1.01639
E9QAS4_S_98	E9QAS4	MOUSE Chromodomain-helicase-DNA-binding protein 4 OS	Chd4	4.51399	3.66256	4.29626	3.37618	3.67765	4.034	3.96203	4.01685	3.89062	5.26914	0.357603	0.510005	1.09223
E9QAS4_S_1515	E9QAS4	MOUSE Chromodomain-helicase-DNA-binding protein 4 OS	Chd4	5.64453	5.1659	5.85284	5.17192	4.95851	5.92072	5.58949	5.74615	5.31039	5.12638	0.438589	0.587836	1.08074
E9QAS4_S_79	E9QAS4	MOUSE Chromodomain-helicase-DNA-binding protein 4 OS	Chd4	0.18356	0.280793	0.181029	0.125152	0.187497	0.150763	0.195303	0.0913451	0.190354	0.235809	0.603849	0.726617	1.03702
A2AJK6_S_2171	A2AJK6	MOUSE Chromodomain-helicase-DNA-binding protein 7 OS	Chd7	0.203302	0.161088	0.131578	0.141974	0.155688	0.0888863	0.116994	0.127587	0.20113	0.0762237	0.192034	0.329824	0.751466
A2AJK6_S_2945	A2AJK6	MOUSE Chromodomain-helicase-DNA-binding protein 7 OS	Chd7	0.369889	0.309428	0.281226	0.354252	0.346156	0.323201	0.275825	0.310751	0.36785	0.248701	0.332793	0.482988	0.89772
A2AJK6_S_2226	A2AJK6	MOUSE Chromodomain-helicase-DNA-binding protein 7 OS	Chd7	2.68183	2.08012	3.46674	1.72379	1.42733	2.41253	3.33458	3.35788	1.45502	2.19645	0.605865	0.728027	1.1598
F7AL76_T_1731	F7AL76	MOUSE Chromodomain-helicase-DNA-binding protein 8 (Fragment) OS	Chd8	0.469352	0.47666	0.49655	0.399896	0.585201	0.472846	0.729579	0.619206	0.442667	0.566551	0.222444	0.364408	1.18859
B7ZNF8_S_653	B7ZNF8	MOUSE Chd9 protein OS	Chd9	0.576364	0.484606	0.628292	0.456988	0.373788	0.436579	0.392599	0.381188	0.279469	0.321078	0.0325459	0.107331	0.786594
B7ZNF8_S_2301	B7ZNF8	MOUSE Chd9 protein OS	Chd9	1.60301	0.964212	1.34519	0.857903	1.08351	0.999458	1.20881	0.857234	1.31705	1.02189	0.587825	0.713181	0.943129
Q8CGZ0_S_826	Q8CGZ0	MOUSE Calcium homeostasis endoplasmic reticulum protein OS	Cherp	0.292024	0.190915	0.236457	0.123954	0.262922	0.238616	0.153699	0.147783	0.499177	0.215127	0.691568	0.796209	0.909791
Q8CGZ0_T_828	Q8CGZ0	MOUSE Calcium homeostasis endoplasmic reticulum protein OS	Cherp	0.292024	0.190915	0.236457	0.123954	0.262922	0.238616	0.153699	0.147783	0.499177	0.215127	0.691568	0.796209	0.909791
Q3UN28_S_133	Q3UN28	MOUSE Putative uncharacterized protein OS	Chga	0.236223	0.378432	0.298678	0.297751	0.252585	0.209102	0.189929	0.194627	0.208572	0.177898	0.0155602	0.070129	0.653658
Q3UZP2_S_220	Q3UZP2	MOUSE Putative uncharacterized protein OS	Chgb	0.488947	0.507216	0.511002	0.315927	0.41709	0.337944	0.276941	0.2039	0.415744	0.316398	0.0269178	0.0961696	0.647101
Q3UZP2_S_155	Q3UZP2	MOUSE Putative uncharacterized protein OS	Chgb	0.331698	0.371455	0.414275	0.178863	0.264192	0.249162	0.238333	0.169715	0.312187	0.211521	0.159602	0.290147	0.718524
A0A0N4SUM4_S_357	A0A0N4SUM4	MOUSE Neural cell adhesion molecule L1-like protein OS	Chl1	2.35635	1.67317	2.60204	1.80804	2.0115	1.79635	1.95856	2.02527	2.25669	1.79031	0.541092	0.675244	0.973683
A0A0N4SUM4_S_367	A0A0N4SUM4	MOUSE Neural cell adhesion molecule L1-like protein OS	Chl1	1.08642	0.986322	1.12185	0.864602	1.06546	0.989318	0.929112	0.948378	1.02852	1.41346	0.727014	0.821737	0.92854
Q8BJF9_S_199	Q8BJF9	MOUSE Charged multivesicular body protein 2b OS	Chmp2b	3.3016	3.31296	2.98826	2.79153	2.69717	2.6706	2.20858	2.23908	2.67093	2.15745	0.00647756	0.0444738	0.749293
Q9D1P4_S_139	Q9D1P4	MOUSE Cysteine and histidine-rich domain-containing protein 1 OS	Chordc1	0.0208589	0.0851736	0.187334	0.498516	0.475708	0.864716	0.75304	0.947708	0.823774	1.05442	0.00125005	0.0204274	4.61589
Q9D1P4_S_110	Q9D1P4	MOUSE Cysteine and histidine-rich domain-containing protein 1 OS	Chordc1	0.243141	0.301156	0.291436	0.469928	0.493342	0.504964	0.52314	0.426421	0.494892	0.484539	0.0652282	0.166493	1.64331
Q3U2A3_S_708	Q3U2A3	MOUSE Putative uncharacterized protein OS	Chuk	4.10782	4.53352	5.81158	5.34216	6.74452	6.75549	7.39228	7.1236	5.79149	6.60003	0.0363107	0.114959	1.26456
Q924A2_S_1343	Q924A2	MOUSE Protein capicua homolog OS	Cic	1.72353	1.74227	1.58377	1.64408	1.62286	1.38807	1.41269	1.41793	1.39287	1.11848	0.00260339	0.0277017	0.8472
Q924A2_S_1338	Q924A2	MOUSE Protein capicua homolog OS	Cic	0.269629	0.374269	0.363063	0.304543	0.234474	0.200486	0.214003	0.182738	0.195097	0.14944	0.00760433	0.0482623	0.640625
Q924A2_S_2311	Q924A2	MOUSE Protein capicua homolog OS	Cic	0.354326	0.304722	0.49829	0.414249	0.342058	0.273427	0.23038	0.284135	0.265583	0.230481	0.0174619	0.0744617	0.749545
Q924A2_T_2221	Q924A2	MOUSE Protein capicua homolog OS	Cic	0.400954	0.278769	0.324625	0.259316	0.346328	0.330129	0.278267	0.191958	0.241524	0.224815	0.0822185	0.190769	0.744007
Q924A2_S_1809	Q924A2	MOUSE Protein capicua homolog OS	Cic	0.403668	0.361762	0.290865	0.376906	0.330594	0.295546	0.356384	0.321263	0.293261	0.299626	0.12899	0.253652	0.828241
Q924A2_S_2147	Q924A2	MOUSE Protein capicua homolog OS	Cic	1.72727	1.73823	1.90889	1.62527	2.00417	2.17068	1.83856	1.79255	2.20854	1.62249	0.375625	0.527424	1.05772
Q924A2_T_2310	Q924A2	MOUSE Protein capicua homolog OS	Cic	0.907627	0.739983	0.798735	0.542705	0.825549	0.762044	0.565306	0.685519	0.900097	0.452839	0.39112	0.544133	0.858255
Q924A2_S_2148	Q924A2	MOUSE Protein capicua homolog OS	Cic	2.13081	2.31628	2.28014	2.32197	2.70229	2.60103	2.40432	2.37506	2.92171	2.14018	0.41905	0.570975	1.03801
Q924A2_S_1386	Q924A2	MOUSE Protein capicua homolog OS	Cic	0.544497	0.403722	0.579307	0.371134	0.427702	0.515434	0.376035	0.4372	0.396351	0.473148	0.610769	0.732403	1.02221
Q924A2_S_2275	Q924A2	MOUSE Protein capicua homolog OS	Cic	0.112257	0.114374	0.124145	0.0186838	0.15802	0.134369	0.115201	0.0786232	0.0984863	0.0693705	0.817431	0.885995	0.86109
Q924A2_S_1387	Q924A2	MOUSE Protein capicua homolog OS	Cic	0.647771	0.600023	0.709176	0.4881	0.566111	0.70993	0.49666	0.541267	0.581907	0.632973	0.858272	0.91183	0.969808
O70302_S_207	O70302	MOUSE Cell death activator CIDE-A OS	Cidea	3.74153	3.89625	4.34509	3.83578	4.03564	5.09963	6.02624	6.30785	5.70919	5.6974	0.000213626	0.0105374	1.4653
Q9DA19_S_379	Q9DA19	MOUSE Corepressor interacting with RBPJ 1 OS	Cir1	2.99328	2.726	2.79348	3.13312	3.30446	2.07178	2.18137	2.23042	2.21265	1.93228	0.000360881	0.0126412	0.728757
Q9DA19_S_427	Q9DA19	MOUSE Corepressor interacting with RBPJ 1 OS	Cir1	0.320252	0.188884	0.176717	0.193207	0.23192	0.127875	0.135338	0.114607	0.148913	0.184589	0.0346365	0.111683	0.70048
Q9DA19_S_425	Q9DA19	MOUSE Corepressor interacting with RBPJ 1 OS	Cir1	1.2665	0.970598	0.638131	1.19288	1.21203	1.24861	1.14246	1.44118	1.39499	1.71849	0.0604957	0.158391	1.16943
Z4YKM2_S_113	Z4YKM2	MOUSE CDGSH iron-sulfur domain-containing protein 3	Cisd3	0.208093	0.10391	0.197999	0.153804	0.10718	0.175141	0.166253	0.213244	0.120399	0.135297	0.780484	0.858936	1.08094
Z4YL78_S_1801	Z4YL78	MOUSE Cytoskeleton-associated protein 5 OS	Ckap5	1.07319	0.999275	1.39783	0.836061	0.958885	0.794067	0.528445	0.746999	0.752669	0.441811	0.0105108	0.0569931	0.747542
Q9D6U7_Y_125	Q9D6U7	MOUSE Putative uncharacterized protein OS	Ckm	0.301154	0.343538	0.263865	0.40493	0.22273	0.231617	0.226612	0.186513	0.202416	0.215838	0.0378078	0.117728	0.716704
Q9D6U7_S_372	Q9D6U7	MOUSE Putative uncharacterized protein OS	Ckm	1.89528	3.16789	1.09228	3.15909	1.46586	1.60261	1.74755	0.688964	1.23441	0.595936	0.0903577	0.201551	0.651309
Q9D6U7_T_166	Q9D6U7	MOUSE Putative uncharacterized protein OS	Ckm	2.10379	3.82703	0.848937	2.79832	1.5895	1.20909	1.58085	0.708006	1.59481	0.665105	0.103266	0.218263	0.574722
Q9D6U7_T_322	Q9D6U7	MOUSE Putative uncharacterized protein OS	Ckm	0.343817	0.576214	0.451839	0.347552	0.440244	0.400745	0.550259	0.546339	0.64843	0.417072	0.23513	0.377975	1.24099
E9Q6L0_S_676	E9Q6L0	MOUSE CLIP-associating protein 1 OS	Clasp1	0.200281	0.231911	0.181103	0.155249	0.239729	0.383224	0.50192	0.413479	0.329934	0.320087	0.00239187	0.026552	1.91343
E9Q6L0_S_572	E9Q6L0	MOUSE CLIP-associating protein 1 OS	Clasp1	0.613397	0.589161	0.678758	0.570237	0.603602	0.472799	0.412763	0.536052	0.576476	0.396748	0.0146949	0.0681352	0.783296
E9Q6L0_S_1137	E9Q6L0	MOUSE CLIP-associating protein 1 OS	Clasp1	0.280352	0.216735	0.185652	0.234822	0.20052	0.149508	0.202048	0.147012	0.1016	0.167537	0.0162219	0.0715024	0.68982
E9Q6L0_S_558	E9Q6L0	MOUSE CLIP-associating protein 1 OS	Clasp1	0.488071	0.389625	0.49473	0.423092	0.458424	0.653996	0.610718	0.461448	0.530912	0.467129	0.0723633	0.176502	1.15812
E9Q6L0_S_552	E9Q6L0	MOUSE CLIP-associating protein 1 OS	Clasp1	0.174675	0.167449	0.258628	0.152726	0.167083	0.170986	0.168037	0.133822	0.182735	0.141056	0.286694	0.43454	1.00351
E9Q8N5_S_947	E9Q8N5	MOUSE CLIP-associating protein 2 OS	Clasp2	0.196623	0.254021	0.275624	0.120696	0.17436	0.154116	0.130366	0.152979	0.237595	0.112628	0.222601	0.364489	0.778031
E9Q8N5_S_326	E9Q8N5	MOUSE CLIP-associating protein 2 OS	Clasp2	0.303568	0.19362	0.393771	0.183901	0.153862	0.26124	0.13397	0.169882	0.132787	0.215416	0.262681	0.408135	0.877402
Q8CFC7_S_285	Q8CFC7	MOUSE CLK4-associating serine/arginine rich protein OS	Clasrp	1.08924	1.62588	1.83753	1.74426	2.0576	2.27929	2.01285	2.16837	2.22339	2.31766	0.0276178	0.0974495	1.27469
Q8CFC7_S_541	Q8CFC7	MOUSE CLK4-associating serine/arginine rich protein OS	Clasrp	0.502544	0.562219	0.492122	0.428502	0.470163	0.561605	0.419065	0.43131	0.532609	0.767731	0.474917	0.619813	1.08227
Q99LI2_S_433	Q99LI2	MOUSE Chloride channel CLIC-like protein 1 OS	Clcc1	0.669094	0.623169	0.61221	0.490302	0.595533	0.400712	0.320547	0.25162	0.320846	0.34595	0.000125952	0.0088426	0.524079
Q99LI2_S_497	Q99LI2	MOUSE Chloride channel CLIC-like protein 1 OS	Clcc1	1.26368	1.26923	1.16205	1.03778	1.04056	1.21631	1.2406	1.20286	1.22228	1.02189	0.698017	0.800313	1.04669
H7BXB6_S_404	H7BXB6	MOUSE Protein CLEC16A OS	Clec16a	0.227394	0.318796	0.21881	0.207602	0.281781	0.198057	0.204015	0.165624	0.29534	0.163779	0.193256	0.331065	0.870986
Q5YIR8_S_73	Q5YIR8	MOUSE C-type lectin domain family 4	Clec4a4	1.02662	1.48792	0.828518	1.27543	0.793027	1.05742	0.808834	0.518637	1.00858	0.676045	0.148974	0.277492	0.787862
Q5SUH7_S_232	Q5SUH7	MOUSE Clathrin interactor 1 OS	Clint1	3.737	3.58611	3.18113	3.38829	2.658	2.11413	1.86549	1.5028	1.39983	1.85212	0.000226472	0.0106916	0.546623
Q5SUH7_S_234	Q5SUH7	MOUSE Clathrin interactor 1 OS	Clint1	5.87124	5.83317	5.22868	4.93331	4.66527	4.00297	3.90116	3.24349	3.22577	3.72857	0.00064263	0.0160894	0.713101
Q5SUH7_S_299	Q5SUH7	MOUSE Clathrin interactor 1 OS	Clint1	1.81795	1.70263	1.5797	1.76316	1.47919	1.17773	1.41566	1.43008	1.11821	1.18388	0.00206256	0.0253997	0.695322
Q5SUH7_S_227	Q5SUH7	MOUSE Clathrin interactor 1 OS	Clint1	4.7899	5.05764	4.67016	4.71076	4.83098	5.21848	5.16829	5.25431	5.12966	5.82249	0.012464	0.0621713	1.08947
F8WIA1_S_347	F8WIA1	MOUSE CAP-Gly domain-containing linker protein OS	Clip1	0.961179	0.81095	0.877292	1.16195	0.987471	0.807037	0.8451	0.853023	0.892079	0.572291	0.0788379	0.185709	0.879233
Q9Z0H8_S_924	Q9Z0H8	MOUSE CAP-Gly domain-containing linker protein 2 OS	Clip2	0.375667	0.364196	0.466281	0.27333	0.537131	0.524819	0.353877	0.530024	0.467486	0.455561	0.291501	0.439672	1.24442
Q9Z0H8_S_295	Q9Z0H8	MOUSE CAP-Gly domain-containing linker protein 2 OS	Clip2	0.260922	0.253286	0.377837	0.256655	0.284581	0.263697	0.28692	0.19346	0.273741	0.287951	0.410821	0.563823	1.04913
Q3UWB8_S_9	Q3UWB8	MOUSE Putative uncharacterized protein OS	Clk3	0.435303	0.293607	0.334687	0.466028	0.412671	0.533167	0.618173	0.422005	0.539269	0.533634	0.0138367	0.0657441	1.29312
D3YVA8_S_14	D3YVA8	MOUSE Battenin (Fragment) OS	Cln3	0.41963	0.39592	0.461985	0.248377	0.294278	0.213559	0.32169	0.292532	0.273398	0.433844	0.322006	0.471887	0.738866
D3YVA8_S_21	D3YVA8	MOUSE Battenin (Fragment) OS	Cln3	0.525343	0.459045	0.42094	0.277699	0.404553	0.500389	0.345403	0.362285	0.595398	0.320014	0.917129	0.952381	0.860656
Q923F1_S_100	Q923F1	MOUSE Chloride channel	Clns1a	1.55834	1.14784	0.828941	0.923292	1.11318	0.78388	0.811944	0.972444	0.900607	0.787746	0.104877	0.220708	0.729391
Q8K1L9_S_40	Q8K1L9	MOUSE CLOCK (Fragment) OS	Clock	0.495001	0.373275	0.430462	0.439542	0.478557	0.445629	0.35841	0.371849	0.385274	0.319067	0.0524361	0.144626	0.845992
Q8K1L9_T_74	Q8K1L9	MOUSE CLOCK (Fragment) OS	Clock	0.700159	0.790347	0.7607	0.688947	0.971579	1.01615	0.769229	0.911489	0.903195	1.15091	0.0751757	0.180635	1.19822
Q8K1L9_S_59	Q8K1L9	MOUSE CLOCK (Fragment) OS	Clock	0.537585	0.584202	0.596658	0.390406	0.495458	0.597213	0.600108	0.580452	0.785761	0.583328	0.0799617	0.186934	1.11092
Q6P8N8_S_604	Q6P8N8	MOUSE ATP-dependent Clp protease ATP-binding subunit clpX-like	Clpx	0.295682	0.37904	0.332793	0.210314	0.337221	0.33985	0.352652	0.301015	0.286847	0.257222	0.91968	0.953463	0.904511
D3Z601_S_841	D3Z601	MOUSE Calsyntenin-3 OS	Clstn3	0.342175	0.323826	0.389708	0.248863	0.225416	0.205527	0.135479	0.206627	0.208741	0.258203	0.0250878	0.0924633	0.63808
B1AWE0_S_103	B1AWE0	MOUSE Clathrin light chain A OS	Clta	0.466644	0.523181	0.488345	0.351558	0.36842	0.577829	0.572897	0.540262	0.645333	0.654509	0.00592729	0.0426492	1.23827
B1AWE0_S_174	B1AWE0	MOUSE Clathrin light chain A OS	Clta	0.329437	0.307813	0.44256	0.166827	0.352326	0.348178	0.238895	0.18524	0.285778	0.180424	0.227741	0.369939	0.725163
Q68FD5_T_394	Q68FD5	MOUSE Clathrin heavy chain 1 OS	Cltc	0.493224	0.507861	0.461853	0.559041	0.839375	1.61662	1.54093	2.47611	2.49046	2.59498	0.00162998	0.0227179	4.87556
Q68FD5_S_1494	Q68FD5	MOUSE Clathrin heavy chain 1 OS	Cltc	0.395642	0.337827	0.505913	0.328454	0.315425	0.421605	0.567226	0.320871	0.505753	0.481443	0.169001	0.301125	1.42512
Q68FD5_S_1167	Q68FD5	MOUSE Clathrin heavy chain 1 OS	Cltc	0.25735	0.235496	0.434689	0.217298	0.232663	0.208961	0.249291	0.470845	0.29845	0.37793	0.482189	0.625236	1.26733
Q549A5_S_392	Q549A5	MOUSE Clusterin OS	Clu	0.132642	0.147804	0.149744	0.155984	0.137946	0.13602	0.159718	0.166308	0.149091	0.191692	0.178336	0.313573	1.08061
Q549A5_S_68	Q549A5	MOUSE Clusterin OS	Clu	0.382695	0.530326	0.509976	0.320947	0.585939	0.449982	0.509603	0.390403	0.735402	0.461271	0.590801	0.715374	0.904496
Z4YLI8_S_1287	Z4YLI8	MOUSE Clustered mitochondria protein homolog OS	Cluh	1.73217	1.61726	1.8096	1.64216	1.91777	1.84686	1.53361	1.82877	1.75747	1.36244	0.500084	0.640747	1.01461
Q8R4N0_S_213	Q8R4N0	MOUSE Citrate lyase subunit beta-like protein	Clybl	0.409385	0.495523	0.485743	0.347291	0.494523	0.446389	0.475532	0.429641	0.403915	0.569691	0.664287	0.773518	0.918982
F8WHQ0_S_47	F8WHQ0	MOUSE COX assembly mitochondrial protein 2 homolog OS	Cmc2	1.65797	1.80577	2.10298	2.33693	2.30902	3.75372	3.47928	4.33521	4.37957	3.77738	3.9699e-05	0.00770555	1.7962
Q9DBP5_S_147	Q9DBP5	MOUSE UMP-CMP kinase OS	Cmpk1	0.325344	0.406511	0.324721	0.269265	0.301585	0.197184	0.304381	0.255945	0.298823	0.293131	0.10431	0.220128	0.902717
D3Z491_S_50	D3Z491	MOUSE Cap-specific mRNA (nucleoside-2'-O-)-methyltransferase 1 (Fragment) OS	Cmtr1	1.73119	1.31062	1.53992	1.08692	1.19608	1.24536	0.99044	1.19004	1.1992	0.878844	0.0891704	0.199688	0.908
D3Z491_S_52	D3Z491	MOUSE Cap-specific mRNA (nucleoside-2'-O-)-methyltransferase 1 (Fragment) OS	Cmtr1	3.53235	3.07433	3.60909	2.72936	2.64438	2.91004	2.79543	2.67222	2.63979	2.35132	0.0923033	0.204221	0.869204
D3Z491_S_54	D3Z491	MOUSE Cap-specific mRNA (nucleoside-2'-O-)-methyltransferase 1 (Fragment) OS	Cmtr1	0.218062	0.131128	0.144115	0.0907507	0.167516	0.14374	0.157838	0.0634229	0.112177	0.127904	0.304717	0.453718	0.887516
E9QLJ0_S_52	E9QLJ0	MOUSE Cardiomyopathy-associated protein 5 OS	Cmya5	1.34854	1.72293	0.746735	2.23561	0.392755	0.824203	0.864674	0.252845	0.539948	0.109611	0.0813138	0.189057	0.400394
E9QLJ0_S_289	E9QLJ0	MOUSE Cardiomyopathy-associated protein 5 OS	Cmya5	1.10535	1.56852	0.538838	1.68162	0.641389	0.867215	0.714212	0.310775	0.736632	0.3415	0.0962291	0.208767	0.646139
E9QLJ0_S_786	E9QLJ0	MOUSE Cardiomyopathy-associated protein 5 OS	Cmya5	0.155589	0.232965	0.120866	0.195556	0.0487758	0.079501	0.0956826	0.0544473	0.128392	0.0811489	0.121181	0.24222	0.52156
E9QLJ0_S_705	E9QLJ0	MOUSE Cardiomyopathy-associated protein 5 OS	Cmya5	0.251119	0.345809	0.247	0.314362	0.244777	0.220888	0.270867	0.241022	0.246178	0.263295	0.210031	0.350395	0.980324
Q8K0V4_S_291	Q8K0V4	MOUSE CCR4-NOT transcription complex subunit 3 OS	Cnot3	0.252172	0.329983	0.265383	0.394426	0.3844	0.360535	0.214158	0.243109	0.296261	0.1918	0.167653	0.299899	0.736731
Q8K0V4_T_292	Q8K0V4	MOUSE CCR4-NOT transcription complex subunit 3 OS	Cnot3	0.252172	0.329983	0.265383	0.394426	0.3844	0.360535	0.214158	0.243109	0.296261	0.1918	0.167653	0.299899	0.736731
Q8K0V4_S_299	Q8K0V4	MOUSE CCR4-NOT transcription complex subunit 3 OS	Cnot3	0.319382	0.387426	0.29953	0.231059	0.252368	0.325857	0.304339	0.236688	0.266198	0.22456	0.455937	0.603955	0.888721
A2AM05_T_1135	A2AM05	MOUSE Centlein OS	Cntln	0.110719	0.0885352	0.145506	0.0636773	0.109867	0.138246	0.0891793	0.103407	0.121379	0.0644747	0.986542	0.992371	0.941203
Q9DBL7_S_177	Q9DBL7	MOUSE Bifunctional coenzyme A synthase OS	Coasy	0.58865	0.380299	0.643897	0.529306	0.610392	0.527602	0.634362	0.579543	0.502147	0.864421	0.401175	0.553817	0.98453
G3UWP1_S_44	G3UWP1	MOUSE Protein cordon-bleu (Fragment) OS	Cobl	1.05045	1.36791	0.88602	1.50642	0.917999	0.876931	0.946902	0.606767	0.762597	0.662898	0.0364223	0.115098	0.725969
G3UWP1_S_6	G3UWP1	MOUSE Protein cordon-bleu (Fragment) OS	Cobl	1.66986	2.10392	0.637444	2.75409	0.520206	0.997147	0.930575	0.362113	0.577155	0.207631	0.0982402	0.211374	0.345632
B1AZ15_S_514	B1AZ15	MOUSE Cordon-bleu protein-like 1 OS	Cobll1	2.37112	2.29278	2.22333	2.15334	1.94704	1.66199	1.69752	1.5638	1.71721	1.44824	0.000285418	0.0114335	0.747523
B1AZ15_S_334	B1AZ15	MOUSE Cordon-bleu protein-like 1 OS	Cobll1	3.09768	2.56593	2.86146	3.50714	1.91452	1.39854	1.52172	1.57409	1.32579	0.882179	0.003191	0.0305636	0.488751
B1AZ15_S_1011	B1AZ15	MOUSE Cordon-bleu protein-like 1 OS	Cobll1	1.16865	1.04807	1.19744	0.929991	1.07456	0.906501	0.879308	0.834651	0.953426	0.811636	0.00829913	0.0504617	0.818298
B1AZ15_T_518	B1AZ15	MOUSE Cordon-bleu protein-like 1 OS	Cobll1	1.43261	1.20272	1.04662	1.09601	1.00941	1.10392	0.92902	0.840105	0.941759	0.705233	0.0360825	0.114606	0.847638
B1AZ15_S_519	B1AZ15	MOUSE Cordon-bleu protein-like 1 OS	Cobll1	0.866881	1.06922	0.955425	1.11404	0.874111	0.859811	1.10976	1.14473	1.19826	1.14448	0.177825	0.312836	1.19788
B1AZ15_S_960	B1AZ15	MOUSE Cordon-bleu protein-like 1 OS	Cobll1	0.398895	0.465575	0.330698	0.262726	0.275434	0.260499	0.3292	0.254778	0.316684	0.27345	0.203608	0.342617	0.826885
B1AZ15_S_1059	B1AZ15	MOUSE Cordon-bleu protein-like 1 OS	Cobll1	0.811368	1.33098	0.949236	0.986891	1.03854	1.11859	0.894858	0.892543	1.83138	0.634494	0.826456	0.891749	0.906744
B1AZ15_S_633	B1AZ15	MOUSE Cordon-bleu protein-like 1 OS	Cobll1	0.302312	0.27119	0.276788	0.255714	0.322392	0.241936	0.288937	0.277872	0.279999	0.330237	0.921232	0.953711	1.0116
Q5SU73_S_171	Q5SU73	MOUSE Coilin OS	Coil	1.76274	1.96752	1.90926	2.62267	1.87713	1.48056	1.6816	1.49046	1.70355	1.27056	0.026342	0.094849	0.780646
B7ZNH7_S_649	B7ZNH7	MOUSE Collagen alpha-1(XIV) chain OS	Col14a1	0.401444	0.794986	0.596764	0.669032	0.735462	0.697102	0.740326	0.726761	0.91151	0.726377	0.170664	0.303487	1.08629
Q8BSX8_S_123	Q8BSX8	MOUSE Putative uncharacterized protein OS	Col4a3bp	0.395648	0.397402	0.314961	0.299509	0.375667	0.273002	0.238841	0.303254	0.342127	0.331694	0.069694	0.172462	0.807242
J3QQ16_S_1173	J3QQ16	MOUSE Protein Col6a3 OS	Col6a3	2.46633	2.01903	2.46646	2.23314	1.9064	2.0083	1.71371	1.75595	1.54725	1.90491	0.0166948	0.0725733	0.786315
O88587_S_261	O88587	MOUSE Catechol O-methyltransferase OS	Comt	5.77933	5.38983	5.90945	5.3261	6.31647	6.90688	6.36009	6.93557	6.48854	6.38271	0.00538546	0.0404801	1.12272
O88587_S_265	O88587	MOUSE Catechol O-methyltransferase OS	Comt	0.348517	0.302108	0.296393	0.256247	0.331253	0.207763	0.221819	0.301144	0.222118	0.227096	0.0149432	0.0684588	0.735228
Q8BTF0_S_173	Q8BTF0	MOUSE Coatomer subunit alpha OS	Copa	0.351268	0.385052	0.4275	0.387662	0.388287	0.467456	0.451805	0.417622	0.499771	0.389075	0.0414709	0.124611	1.16546
D3Z315_S_13	D3Z315	MOUSE Coatomer subunit epsilon (Fragment) OS	Cope	0.973005	0.839446	0.740228	0.78251	1.12135	1.2107	1.29626	1.43324	1.24429	0.922406	0.0169759	0.0731218	1.48228
O35864_S_284	O35864	MOUSE COP9 signalosome complex subunit 5 OS	Cops5	0.129628	0.0816975	0.225872	0.122959	0.169784	0.224222	0.104399	0.185274	0.175365	0.108341	0.698072	0.800313	1.35284
B2RWC6_T_13	B2RWC6	MOUSE Coq10a protein OS	Coq10a	0.185183	0.179673	0.127245	0.100759	0.229564	0.1381	0.111104	0.0847282	0.268447	0.136406	0.680561	0.785897	0.75919
B7ZCV4_T_110	B7ZCV4	MOUSE Ubiquinone biosynthesis protein COQ4 homolog	Coq4	0.117386	0.166781	0.213007	0.0716846	0.145789	0.248907	0.198833	0.259003	0.21914	0.268652	0.0113594	0.0594142	1.70732
Q8K1Z0_S_81	Q8K1Z0	MOUSE Ubiquinone biosynthesis protein COQ9	Coq9	0.904564	0.690401	0.65178	0.718957	0.570932	0.790907	0.486233	0.836995	0.883509	0.712739	0.707195	0.807918	1.14558
Q3U9K3_T_418	Q3U9K3	MOUSE Coronin OS	Coro1a	0.630554	0.703836	0.694311	0.481767	0.535753	0.738086	0.612182	0.329282	0.715462	0.287068	0.516872	0.654283	0.970864
Q9D2V7_S_459	Q9D2V7	MOUSE Coronin-7 OS	Coro7	0.300406	0.247352	0.331095	0.200797	0.192904	0.455807	0.682519	0.325014	0.379453	0.409036	0.0302295	0.102793	1.65366
Q544F6_S_141	Q544F6	MOUSE Coactosin-like protein OS	Cotl1	0.59466	0.746007	0.744143	0.643656	0.597206	0.455415	0.601343	0.500551	0.504396	0.491103	0.00702417	0.0464413	0.777668
A2RSV8_S_74	A2RSV8	MOUSE Cytochrome c oxidase subunit 4 isoform 1	Cox4i1	0.23664	0.654435	0.627763	0.661323	0.676469	0.824817	1.0718	0.848909	1.1412	1.07399	0.00469595	0.0375786	1.63775
A2RSV8_S_56	A2RSV8	MOUSE Cytochrome c oxidase subunit 4 isoform 1	Cox4i1	3.12581	2.91758	3.73701	2.8025	2.90514	3.60587	3.94017	4.25344	3.16625	3.75953	0.0305705	0.10342	1.28858
A2RSV8_S_58	A2RSV8	MOUSE Cytochrome c oxidase subunit 4 isoform 1	Cox4i1	1.13973	1.07332	1.40719	1.24266	1.09094	1.39991	1.41827	1.89465	1.23827	1.42945	0.0626727	0.162282	1.2444
A2RSV8_S_26	A2RSV8	MOUSE Cytochrome c oxidase subunit 4 isoform 1	Cox4i1	0.349154	0.590173	0.595494	1.06848	1.2939	1.13179	2.29671	3.72926	1.25189	7.88727	0.117655	0.238062	3.85682
A2RSV8_S_30	A2RSV8	MOUSE Cytochrome c oxidase subunit 4 isoform 1	Cox4i1	0.507268	0.50183	0.600784	0.406072	0.464426	0.420567	0.520442	0.483519	0.51882	0.452466	0.663886	0.773518	0.96351
P19536_S_83	P19536	MOUSE Cytochrome c oxidase subunit 5B	Cox5b	0.288403	0.359141	0.375203	0.293406	0.268649	0.504445	0.424425	0.436636	0.445509	0.432093	0.00127108	0.0204274	1.48816
Q9CPQ1_S_59	Q9CPQ1	MOUSE Cytochrome c oxidase subunit 6C OS	Cox6c	0.618851	0.550929	0.743032	0.40543	0.573885	0.343547	0.608157	0.909384	0.498796	0.88787	0.584187	0.710882	1.05972
Q9CPQ1_S_2	Q9CPQ1	MOUSE Cytochrome c oxidase subunit 6C OS	Cox6c	0.689436	0.846555	1.09402	0.680412	0.785795	0.66173	0.730173	0.930962	0.740196	1.05113	0.973424	0.984887	0.941971
P17665_S_17	P17665	MOUSE Cytochrome c oxidase subunit 7C	Cox7c	2.58925	2.36231	2.4745	2.35084	2.33677	2.85326	2.55355	2.39941	3.23069	3.34078	0.0676898	0.170105	1.20783
Q3TSF0_S_99	Q3TSF0	MOUSE Putative uncharacterized protein (Fragment) OS	Cpeb4	0.448501	0.386125	0.288177	0.286881	0.212953	0.177673	0.25224	0.239965	0.293249	0.317061	0.199561	0.337836	0.875295
H3BKW0_T_37	H3BKW0	MOUSE Cleavage and polyadenylation-specificity factor subunit 6 (Fragment) OS	Cpsf6	0.121295	0.126911	0.236838	0.125785	0.199187	0.297262	0.197781	0.197752	0.205916	0.159139	0.170728	0.303487	1.55843
Q3UIM5_S_330	Q3UIM5	MOUSE Putative uncharacterized protein OS	Cpt1b	0.447117	0.399089	0.440571	0.43287	0.455299	0.678944	0.635551	0.661357	0.830774	0.719263	0.000871437	0.0180271	1.54105
Q3UIM5_S_372	Q3UIM5	MOUSE Putative uncharacterized protein OS	Cpt1b	0.327249	0.244526	0.285723	0.144787	0.219354	0.21213	0.226694	0.167892	0.198347	0.157623	0.179357	0.314561	0.811149
Q3UIM5_S_352	Q3UIM5	MOUSE Putative uncharacterized protein OS	Cpt1b	0.975272	0.906558	1.05546	0.643381	0.732362	0.662815	0.839246	1.10387	0.65	1.1046	0.941995	0.965095	0.92575
Q3UIM5_S_743	Q3UIM5	MOUSE Putative uncharacterized protein OS	Cpt1b	0.274028	0.270154	0.367078	0.240127	0.230351	0.21628	0.280064	0.380361	0.194139	0.305562	0.979985	0.987818	1.03668
Q3UN55_S_75	Q3UN55	MOUSE Putative uncharacterized protein OS	Cpt2	0.590868	0.579425	0.399569	0.447008	0.557058	0.44985	0.498307	0.577486	0.469183	0.573517	0.981568	0.98912	0.894533
A0A0A6YXR6_S_158	A0A0A6YXR6	MOUSE Complement component receptor 1-like protein (Fragment) OS	Cr1l	0.873437	0.854447	0.993883	0.983541	0.907814	0.911783	1.06247	0.994261	1.05041	0.722746	0.721274	0.817148	1.09523
Q80ZJ8_S_387	Q80ZJ8	MOUSE EF-hand calcium-binding domain-containing protein 4A OS	Cracr2b	0.294683	0.314386	0.21598	0.207666	0.185961	0.223911	0.177124	0.178968	0.2162	0.0425573	0.106448	0.22305	0.828633
Q80ZJ8_S_104	Q80ZJ8	MOUSE EF-hand calcium-binding domain-containing protein 4A OS	Cracr2b	0.402755	0.446086	0.480125	0.323797	0.394634	0.360257	0.371283	0.375988	0.388884	0.319837	0.165057	0.296929	0.921858
H7BX88_S_275	H7BX88	MOUSE Carnitine O-acetyltransferase OS	Crat	0.749422	0.713174	0.902155	0.700878	0.749041	0.850331	0.859597	0.747095	1.02042	0.770135	0.190328	0.327804	1.13523
Q91VM1_S_125	Q91VM1	MOUSE V-crk sarcoma virus CT10 oncogene homolog (Avian) OS	Crk	0.484352	0.618409	0.524444	0.39226	0.586185	0.52779	0.478733	0.40001	0.36457	0.406721	0.12581	0.249292	0.775527
A2RS58_S_107	A2RS58	MOUSE Crk-like protein OS	Crkl	0.414642	0.390818	0.250079	0.372194	0.221657	0.274044	0.317616	0.245439	0.307622	0.156558	0.194038	0.332093	0.736295
Q8CJ40_S_1483	Q8CJ40	MOUSE Rootletin OS	Crocc	0.287049	0.308662	0.314278	0.313803	0.327233	0.340802	0.253663	0.228669	0.321097	0.259905	0.248263	0.393026	0.828244
P97784_S_588	P97784	MOUSE Cryptochrome-1 OS	Cry1	0.565201	0.507421	0.61311	0.489109	0.714551	0.514066	0.492865	0.362156	0.4324	0.329702	0.0234523	0.089565	0.765038
Q99JJ1_S_208	Q99JJ1	MOUSE Cry2 protein (Fragment) OS	Cry2	1.31184	1.54925	1.5989	2.36965	2.44354	2.05136	2.3349	1.92125	2.54981	1.66178	0.400287	0.552932	1.28298
Q52L78_S_59	Q52L78	MOUSE Alpha-crystallin B chain OS	Cryab	0.608539	0.610818	0.397886	0.561656	0.350958	0.383757	0.38434	0.417512	0.371557	0.264526	0.0607937	0.158927	0.68326
Q9CZU6_S_226	Q9CZU6	MOUSE Citrate synthase	Cs	1.12784	1.12097	1.017	0.989277	1.14511	1.82012	1.83504	1.96699	1.66359	2.07557	7.56891e-05	0.00813591	1.63701
Q9CZU6_S_324	Q9CZU6	MOUSE Citrate synthase	Cs	0.610665	0.634013	0.741339	0.725289	0.744466	0.969981	0.820404	0.838048	0.940996	1.09749	0.00500508	0.0388263	1.29741
Q9CZU6_Y_381	Q9CZU6	MOUSE Citrate synthase	Cs	0.827912	1.06566	0.980658	0.822157	0.942649	1.14632	1.02163	1.1167	1.17107	1.00482	0.0230283	0.0885505	1.18464
Q9CZU6_S_97	Q9CZU6	MOUSE Citrate synthase	Cs	2.36971	2.15567	2.32596	2.15462	2.67345	2.17841	2.55675	2.75294	2.32504	3.0098	0.236484	0.379287	1.09923
Q9CZU6_S_38	Q9CZU6	MOUSE Citrate synthase	Cs	0.492029	0.426181	0.61385	0.440776	0.381561	0.560898	0.442723	0.507632	0.491753	0.491348	0.550419	0.684847	1.11565
Q9CZU6_S_338	Q9CZU6	MOUSE Citrate synthase	Cs	0.471797	0.373702	0.470941	0.281806	0.354166	0.401509	0.502606	0.383471	0.40434	0.377037	0.604848	0.727356	1.07441
Q9CZU6_S_29	Q9CZU6	MOUSE Citrate synthase	Cs	0.668665	0.680943	0.817779	0.564134	0.597993	0.590563	0.498215	0.654994	0.620556	0.845338	0.748191	0.836219	0.928053
Q9CZU6_S_232	Q9CZU6	MOUSE Citrate synthase	Cs	1.4285	1.72486	1.75654	1.66184	1.82842	1.0204	1.66212	2.50601	1.18061	2.2277	0.900093	0.941428	0.963627
Q4FJX4_S_192	Q4FJX4	MOUSE Csrp1 protein OS	Csrp1	1.08734	1.10723	0.798735	0.747958	0.883459	0.828024	0.640353	0.813982	0.886394	0.757773	0.147512	0.276129	0.921357
Q8R311_S_654	Q8R311	MOUSE cTAGE family member 5 OS	Ctage5	0.539472	0.526783	0.575762	0.596301	0.495507	0.56137	0.390606	0.447664	0.436854	0.371425	0.0305499	0.10342	0.809781
Q8R311_S_573	Q8R311	MOUSE cTAGE family member 5 OS	Ctage5	2.52552	2.30694	2.11906	2.2586	2.39537	2.18822	2.20886	2.36094	2.15237	2.19453	0.240237	0.383951	0.951274
Q3U0S4_S_863	Q3U0S4	MOUSE Putative uncharacterized protein OS	Ctdp1	1.08685	0.970357	0.72494	0.803068	0.821121	0.674417	0.667016	0.62002	0.814483	0.590638	0.0305005	0.10342	0.812323
Q3U0S4_S_860	Q3U0S4	MOUSE Putative uncharacterized protein OS	Ctdp1	1.0806	0.811794	0.724411	0.737082	0.775462	0.730398	0.69162	0.648487	1.02249	0.418004	0.32479	0.474333	0.891881
Q6PEE2_S_18	Q6PEE2	MOUSE CBP80/20-dependent translation initiation factor OS	Ctif	1.21816	1.25351	1.15999	1.20045	1.45129	1.08977	1.03942	1.21798	1.31841	0.940998	0.147264	0.275967	0.894609
Q6NV50_S_641	Q6NV50	MOUSE Catenin (Cadherin associated protein)	Ctnna1	2.0071	1.61841	1.84541	1.5591	1.45562	1.92539	2.04244	2.06617	2.14057	2.33861	0.0123147	0.061665	1.27667
Q6NV50_T_654	Q6NV50	MOUSE Catenin (Cadherin associated protein)	Ctnna1	1.42354	1.60214	1.857	1.13717	1.24386	1.8462	1.55639	1.25042	1.73002	1.66826	0.365413	0.517567	1.17191
Q6NV50_T_658	Q6NV50	MOUSE Catenin (Cadherin associated protein)	Ctnna1	1.14218	1.09687	1.33578	0.796414	1.00607	1.20112	1.08186	0.733507	0.976548	1.23548	0.819674	0.887518	0.986315
A4GE65_S_370	A4GE65	MOUSE Alpha-T-catenin isoform X OS	Ctnna3	0.22732	0.278582	0.315791	0.227443	0.238194	0.152612	0.162155	0.329679	0.254234	0.209264	0.367741	0.520098	0.878547
Q3UZT7_T_551	Q3UZT7	MOUSE Putative uncharacterized protein OS	Ctnnb1	1.08538	1.16633	1.26224	1.09661	1.25193	1.38774	1.40725	1.13947	1.21197	1.9544	0.160395	0.291122	1.18983
Q3UZT7_S_675	Q3UZT7	MOUSE Putative uncharacterized protein OS	Ctnnb1	0.232559	0.271829	0.203236	0.148339	0.254218	0.226986	0.29576	0.170351	0.276626	0.333274	0.313335	0.462565	1.18949
Q3UZT7_S_191	Q3UZT7	MOUSE Putative uncharacterized protein OS	Ctnnb1	0.520037	0.348086	0.341056	0.318029	0.355401	0.38297	0.351769	0.343927	0.351321	0.37191	0.684722	0.78993	1.01058
Q3UKS4_S_545	Q3UKS4	MOUSE Putative uncharacterized protein OS	Ctnnbl1	0.624672	0.537308	0.660931	0.396069	0.549431	0.511519	0.431509	0.522368	0.479237	0.486109	0.221538	0.363449	0.884748
E9Q986_S_251	E9Q986	MOUSE Catenin delta-1 OS	Ctnnd1	0.221689	0.227501	0.243715	0.45881	0.227945	0.302625	0.403072	0.356103	0.373271	0.322653	0.183009	0.31948	1.56223
E9Q986_S_248	E9Q986	MOUSE Catenin delta-1 OS	Ctnnd1	1.32851	1.20031	1.44845	1.45375	1.16612	1.21504	1.60834	1.39271	1.37942	1.32879	0.477951	0.622222	1.03832
E9Q986_S_813	E9Q986	MOUSE Catenin delta-1 OS	Ctnnd1	1.16761	1.39827	1.54097	1.61247	1.18295	1.61761	1.59146	1.26664	1.18918	1.64461	0.555906	0.688689	1.13816
E9Q986_S_129	E9Q986	MOUSE Catenin delta-1 OS	Ctnnd1	0.167568	0.240074	0.221016	0.153024	0.135806	0.222624	0.130001	0.101493	0.219492	0.207601	0.827901	0.892372	1.23891
E9Q986_S_167	E9Q986	MOUSE Catenin delta-1 OS	Ctnnd1	0.513254	0.432501	0.449649	0.702621	0.520452	0.404976	0.543354	0.504714	0.479747	0.725739	0.913992	0.950418	0.983361
E9Q986_S_757	E9Q986	MOUSE Catenin delta-1 OS	Ctnnd1	0.247681	0.187884	0.214705	0.215256	0.148873	0.198731	0.195129	0.243888	0.200002	0.179571	0.977163	0.986212	0.925603
P70698_S_574	P70698	MOUSE CTP synthase 1 OS	Ctps1	1.59529	1.14675	1.40428	1.01731	1.3279	1.1002	1.04642	1.15535	1.3053	0.884534	0.144277	0.272773	0.828526
P70698_S_575	P70698	MOUSE CTP synthase 1 OS	Ctps1	2.14294	1.71245	1.87578	1.43695	1.84254	1.54187	1.64721	1.56849	1.8195	1.27527	0.151289	0.27989	0.851266
A2AEQ5_S_139	A2AEQ5	MOUSE CTP synthase 2 OS	Ctps2	0.960689	0.939934	0.816139	0.676466	0.906535	1.08987	1.07687	0.741976	1.28248	1.10401	0.0949932	0.207098	1.20223
A2AEQ5_S_136	A2AEQ5	MOUSE CTP synthase 2 OS	Ctps2	0.698627	0.538332	0.471766	0.441667	0.540723	0.478317	0.58241	0.404249	0.439739	0.368634	0.186718	0.324044	0.816855
Q62018_S_943	Q62018	MOUSE RNA polymerase-associated protein CTR9 homolog OS	Ctr9	4.22013	4.03505	3.86381	3.60447	3.7302	3.23442	3.32301	3.2189	2.89099	3.10698	0.000813045	0.0175091	0.833089
Q62018_S_941	Q62018	MOUSE RNA polymerase-associated protein CTR9 homolog OS	Ctr9	3.04156	2.51322	2.59485	2.28155	2.15394	1.82838	1.84002	1.84073	1.49847	1.70338	0.00451056	0.0370944	0.727505
Q62018_S_1021	Q62018	MOUSE RNA polymerase-associated protein CTR9 homolog OS	Ctr9	1.03226	1.02614	0.967486	0.841154	0.984421	1.3021	1.28418	1.10387	1.34285	1.56622	0.00592644	0.0426492	1.3227
Q62018_S_1052	Q62018	MOUSE RNA polymerase-associated protein CTR9 homolog OS	Ctr9	0.987955	0.779503	0.887977	0.772691	0.675977	0.638668	0.613097	0.628536	0.373322	0.481257	0.00632038	0.0441908	0.786523
Q62018_T_925	Q62018	MOUSE RNA polymerase-associated protein CTR9 homolog OS	Ctr9	1.05395	0.852519	0.729701	0.672198	0.866436	0.584054	0.585565	0.598346	0.490438	0.492084	0.00951451	0.0539481	0.685092
Q62018_S_1100	Q62018	MOUSE RNA polymerase-associated protein CTR9 homolog OS	Ctr9	0.236082	0.232134	0.203321	0.11419	0.169981	0.122956	0.113944	0.103397	0.130242	0.0624781	0.0159825	0.0711843	0.560414
Q62018_S_1115	Q62018	MOUSE RNA polymerase-associated protein CTR9 homolog OS	Ctr9	0.359687	0.296415	0.277412	0.253493	0.177951	0.219813	0.18386	0.13775	0.134998	0.146104	0.0174128	0.0744006	0.526669
Q62018_S_1057	Q62018	MOUSE RNA polymerase-associated protein CTR9 homolog OS	Ctr9	2.80897	2.48285	2.56734	2.00723	1.92402	1.97279	2.09535	1.6038	1.50004	1.54993	0.0206742	0.0827697	0.645951
Q62018_S_1020	Q62018	MOUSE RNA polymerase-associated protein CTR9 homolog OS	Ctr9	1.86813	1.60774	1.46141	1.16094	1.42354	1.99717	1.89623	1.58127	1.96341	2.09559	0.0261315	0.0945065	1.3435
Q62018_S_1055	Q62018	MOUSE RNA polymerase-associated protein CTR9 homolog OS	Ctr9	0.396034	0.46493	0.378673	0.241287	0.255439	0.186398	0.252277	0.201665	0.305077	0.222372	0.0562078	0.151594	0.58724
Q62018_S_1110	Q62018	MOUSE RNA polymerase-associated protein CTR9 homolog OS	Ctr9	0.368553	0.18971	0.254771	0.19279	0.103598	0.120372	0.123968	0.193407	0.0647624	0.0886055	0.0796486	0.186714	0.624368
Q62018_S_1066	Q62018	MOUSE RNA polymerase-associated protein CTR9 homolog OS	Ctr9	0.156814	0.272763	0.142745	0.142162	0.19251	0.289457	0.318233	0.196154	0.19903	0.444533	0.0813779	0.189077	1.84586
Q62018_S_1095	Q62018	MOUSE RNA polymerase-associated protein CTR9 homolog OS	Ctr9	0.458538	0.338399	0.279348	0.275771	0.369625	0.240526	0.353548	0.248099	0.253051	0.234303	0.0930411	0.205184	0.733154
Q62018_S_970	Q62018	MOUSE RNA polymerase-associated protein CTR9 homolog OS	Ctr9	0.840718	0.820108	0.85227	0.748738	0.368341	0.583158	0.498215	0.591695	0.649363	0.405475	0.126088	0.249538	0.711075
Q62018_S_1053	Q62018	MOUSE RNA polymerase-associated protein CTR9 homolog OS	Ctr9	0.247271	0.373335	0.410154	0.264231	0.200894	0.329865	0.233696	0.138764	0.162888	0.216265	0.148712	0.277157	0.818468
Q62018_S_1070	Q62018	MOUSE RNA polymerase-associated protein CTR9 homolog OS	Ctr9	0.554153	0.510777	0.399934	0.302138	0.389168	0.364086	0.244598	0.181633	0.552421	0.233665	0.191693	0.329655	0.611597
Q62018_S_1064	Q62018	MOUSE RNA polymerase-associated protein CTR9 homolog OS	Ctr9	0.724913	0.624072	0.645643	0.443933	0.400366	0.504586	0.425957	0.342927	0.705365	0.443925	0.367053	0.519242	0.711336
Q62018_S_1085	Q62018	MOUSE RNA polymerase-associated protein CTR9 homolog OS	Ctr9	0.263924	0.432766	0.382593	0.316579	0.306908	0.373603	0.374567	0.191144	0.27921	0.308083	0.45941	0.606832	0.973165
Q921L6_T_364	Q921L6	MOUSE Cortactin	Cttn	6.49671	5.7972	5.55819	6.00064	6.07095	5.18263	5.16646	5.21699	4.39061	4.67413	0.00170837	0.0230834	0.860984
Q921L6_S_370	Q921L6	MOUSE Cortactin	Cttn	2.35065	1.86607	1.88086	1.95368	1.76284	1.44349	1.43089	1.30195	1.08155	1.53948	0.00183913	0.0240856	0.760768
Q921L6_S_381	Q921L6	MOUSE Cortactin	Cttn	0.44496	0.482666	0.457711	0.451991	0.654132	0.346348	0.395888	0.263954	0.288302	0.314083	0.00726135	0.0473203	0.686204
Q99LJ0_S_548	Q99LJ0	MOUSE CTTNBP2 N-terminal-like protein OS	Cttnbp2nl	0.162335	0.157985	0.260844	0.142727	0.106393	0.286038	0.192911	0.220918	0.228495	0.24927	0.0559708	0.151074	1.44631
E9Q4T8_S_671	E9Q4T8	MOUSE Cullin-3 OS	Cul3	0.432319	0.413367	0.306338	0.231302	0.379869	0.32222	0.381614	0.370777	0.256928	0.354285	0.732716	0.825988	0.93265
H3BLJ7_S_63	H3BLJ7	MOUSE Protein CASP (Fragment) OS	Cux1	0.634353	0.526518	0.60983	0.535914	0.537771	0.534817	0.525564	0.474615	0.682625	0.548891	0.71658	0.814676	0.994508
B1AYU7_S_39	B1AYU7	MOUSE Pre-mRNA-splicing factor CWC22 homolog OS	Cwc22	0.348584	0.460677	0.426812	0.520863	0.530489	0.678237	0.783818	0.856707	0.905867	1.10975	0.0024847	0.027055	1.85967
B1AYU7_S_107	B1AYU7	MOUSE Pre-mRNA-splicing factor CWC22 homolog OS	Cwc22	1.30645	1.47352	1.80896	1.5407	1.59796	1.83182	1.69427	1.92345	1.96111	1.63235	0.0367484	0.115524	1.18895
B1AYU7_S_898	B1AYU7	MOUSE Pre-mRNA-splicing factor CWC22 homolog OS	Cwc22	0.560244	1.02693	1.02451	2.08442	1.75373	1.93237	1.91283	2.32425	2.49237	1.38888	0.0682405	0.170738	1.8817
B1AYU7_S_28	B1AYU7	MOUSE Pre-mRNA-splicing factor CWC22 homolog OS	Cwc22	0.312017	0.285294	0.278608	0.183227	0.115038	0.347627	0.306603	0.286585	0.21396	0.39299	0.157533	0.288	1.10048
B1AYU7_S_824	B1AYU7	MOUSE Pre-mRNA-splicing factor CWC22 homolog OS	Cwc22	1.22434	1.28652	1.37524	1.81836	2.00628	1.71382	1.63194	1.81499	1.84364	1.26408	0.570872	0.700349	1.2462
F7BY36_S_60	F7BY36	MOUSE Pre-mRNA-splicing factor CWC25 homolog (Fragment) OS	Cwc25	0.965652	0.78872	0.762763	0.791826	0.827271	0.902634	1.03197	0.832259	0.547627	1.36009	0.471884	0.61763	1.13994
Q8C9Y1_S_262	Q8C9Y1	MOUSE Putative uncharacterized protein OS	Cx3cl1	0.362751	0.30177	0.266441	0.285174	0.418635	0.326644	0.271242	0.317828	0.422044	0.243977	0.804299	0.875803	1.05321
Q3TV22_S_332	Q3TV22	MOUSE Putative uncharacterized protein OS	Cxadr	0.5721	0.614975	0.734568	0.79568	0.887986	1.10996	0.739868	0.950339	1.13891	0.861723	0.0374909	0.117062	1.29374
Q8CE89_S_220	Q8CE89	MOUSE Putative uncharacterized protein (Fragment) OS	Cyb561	1.34713	1.29194	1.47374	1.22582	1.48047	1.76268	1.71311	1.58352	1.84254	1.65065	0.000892509	0.01812	1.27167
Q8CE89_S_222	Q8CE89	MOUSE Putative uncharacterized protein (Fragment) OS	Cyb561	1.61796	1.27586	1.71115	1.26818	1.74192	1.93477	1.89774	1.7449	2.16107	1.61268	0.0381203	0.118376	1.17292
Q3TN44_S_33	Q3TN44	MOUSE Putative uncharacterized protein OS	Cyb5b	1.37556	1.30146	1.63477	1.63413	1.7217	2.62975	2.43185	2.47611	2.68969	2.26846	2.50036e-05	0.00654901	1.51525
Q3TN44_S_19	Q3TN44	MOUSE Putative uncharacterized protein OS	Cyb5b	0.45972	0.412259	0.508733	0.395179	0.45988	0.327493	0.378962	0.400939	0.306553	0.581366	0.40018	0.552897	0.824332
Q3TN44_S_53	Q3TN44	MOUSE Putative uncharacterized protein OS	Cyb5b	0.123789	0.0705583	0.109117	0.190224	0.0735609	0.0700167	0.0904004	0.144496	0.0949862	0.0928292	0.571573	0.700956	0.850734
Q3TYS2_S_148	Q3TYS2	MOUSE Uncharacterized protein C17orf62 homolog OS	Cybc1	0.703713	0.818421	0.857772	0.65421	0.761243	0.722758	0.819352	1.09646	0.998058	0.839599	0.12347	0.245725	1.10293
Q3TYS2_S_176	Q3TYS2	MOUSE Uncharacterized protein C17orf62 homolog OS	Cybc1	0.200992	0.204915	0.314765	0.197231	0.200048	0.221091	0.224384	0.241601	0.157517	0.146683	0.421422	0.573049	1.1
Q3TYS2_S_168	Q3TYS2	MOUSE Uncharacterized protein C17orf62 homolog OS	Cybc1	1.33261	0.956742	1.36291	0.892685	0.727344	0.872639	1.00114	0.937469	1.05245	0.916421	0.485007	0.627689	0.979856
Q9D0M3_S_104	Q9D0M3	MOUSE Cytochrome c1	Cyc1	0.20639	0.361268	0.316976	0.275593	0.335425	0.377249	0.356928	0.398781	0.321449	0.397621	0.0584342	0.15503	1.19015
Q56A15_S_48	Q56A15	MOUSE Cytochrome c OS	Cycs	4.9157	5.11999	4.53664	5.27654	5.17844	2.46572	2.88708	4.9902	2.57119	2.60739	0.0141029	0.0665134	0.509257
Q56A15_Y_98	Q56A15	MOUSE Cytochrome c OS	Cycs	0.536887	0.644013	0.52062	0.37106	0.579346	0.497984	0.501554	0.428689	0.423847	0.525982	0.315517	0.465081	0.92754
Q56A15_T_59	Q56A15	MOUSE Cytochrome c OS	Cycs	1.12943	1.14019	1.62598	2.05156	1.75422	0.771571	1.50301	3.21229	1.04171	2.24428	0.67092	0.778071	0.924373
A0A0R4J119_T_1232	A0A0R4J119	MOUSE Cytoplasmic FMR1-interacting protein 1 OS	Cyfip1	0.226365	0.290866	0.250608	0.215563	0.221445	0.260627	0.35305	0.202718	0.409842	0.34749	0.118044	0.23854	1.53509
Q0PGA1_S_129	Q0PGA1	MOUSE Cytochrome P450 2E1 OS	Cyp2e1	0.454414	0.396071	0.397119	0.718773	0.193474	0.288999	0.157404	0.0906322	0.121133	0.220268	0.0350147	0.112423	0.396364
A0A0R4J216_S_116	A0A0R4J216	MOUSE Cystin-1 OS	Cys1	0.305314	0.264449	0.2366	0.254549	0.198631	0.204094	0.175596	0.230344	0.185548	0.240459	0.0743727	0.179411	0.801786
Q9CX66_S_125	Q9CX66	MOUSE Uncharacterized protein C12orf45 homolog OS	D10Wsu102e	0.356011	0.478967	0.509013	0.467038	0.339489	0.255208	0.253041	0.130162	0.254311	0.1601	0.00121813	0.0204274	0.541799
E9QPJ5_S_157	E9QPJ5	MOUSE Uncharacterized protein KIAA0232 OS	D5Ertd579e	1.24083	0.875231	1.17596	0.848542	1.04804	1.32789	1.17159	0.850679	1.2258	1.05437	0.457738	0.605516	1.11789
E9QPJ5_S_155	E9QPJ5	MOUSE Uncharacterized protein KIAA0232 OS	D5Ertd579e	0.594734	0.492492	0.662307	0.354908	0.500427	0.482232	0.546052	0.302187	0.590434	0.514257	0.649432	0.762177	1.02764
F6TQN9_S_269	F6TQN9	MOUSE Disabled homolog 2 (Fragment) OS	Dab2	0.404128	0.422452	0.341337	0.369936	0.316512	0.364407	0.256507	0.260854	0.340489	0.317546	0.0620431	0.16108	0.858381
Q52KF5_S_581	Q52KF5	MOUSE Dab2ip protein (Fragment) OS	Dab2ip	1.85576	2.95945	3.18791	5.00076	4.8517	5.7632	6.12319	6.3332	6.24544	5.46095	0.0135108	0.0648403	1.92076
Q3UTV2_S_460	Q3UTV2	MOUSE Putative uncharacterized protein OS	Dach1	0.17924	0.110512	0.128229	0.129649	0.169882	0.104049	0.105273	0.119119	0.126657	0.126698	0.111103	0.229347	0.91878
Q3UTV2_S_432	Q3UTV2	MOUSE Putative uncharacterized protein OS	Dach1	0.398589	0.401547	0.353794	0.270628	0.540969	0.440385	0.333549	0.333171	0.431679	0.363958	0.808895	0.879402	0.913118
Q3UTV2_S_434	Q3UTV2	MOUSE Putative uncharacterized protein OS	Dach1	0.107637	0.128995	0.085518	0.0467221	0.0985405	0.118023	0.118073	0.0956272	0.0822332	0.0570917	0.968594	0.982855	0.970436
Q8VDF3_S_349	Q8VDF3	MOUSE Death-associated protein kinase 2 OS	Dapk2	0.216071	0.171606	0.126108	0.117048	0.238376	0.1799	0.152346	0.14884	0.225156	0.140669	0.880063	0.926454	0.887763
Q5XLA9_T_16	Q5XLA9	MOUSE Death domain-associated protein (Fragment) OS	Daxx	0.732388	0.889088	0.872531	0.613004	0.792339	0.661777	0.593614	0.493853	0.592556	0.481041	0.009396	0.0537417	0.747857
Q548W7_S_66	Q548W7	MOUSE Acyl-CoA-binding protein OS	Dbi	0.456834	0.560563	0.678494	0.811832	0.886953	1.10237	0.83824	1.14464	0.823859	0.762237	0.0509528	0.14157	1.23544
Q3TRK3_S_142	Q3TRK3	MOUSE Putative uncharacterized protein OS	Dbn1	0.337856	0.732151	0.7078	1.43869	1.19638	1.81531	1.36746	1.70519	2.76775	1.24603	0.0290362	0.100374	2.32901
Q330P7_S_119	Q330P7	MOUSE Dysbindin domain-containing protein 2 OS	Dbndd2	0.913632	0.752875	0.682409	0.799305	0.791305	0.776664	0.634545	0.486916	0.785422	0.34466	0.10196	0.216673	0.801897
Q330P7_S_120	Q330P7	MOUSE Dysbindin domain-containing protein 2 OS	Dbndd2	0.575911	0.461653	0.459081	0.569274	0.541658	0.533025	0.415393	0.293637	0.515978	0.221273	0.112237	0.230847	0.766892
Q3USN7_S_164	Q3USN7	MOUSE Putative uncharacterized protein OS	Dbp	2.71884	2.24272	2.0842	1.87912	1.9465	3.04143	2.84272	2.28879	3.18886	3.29972	0.0120466	0.0610395	1.45928
Q8BP51_S_60	Q8BP51	MOUSE Putative uncharacterized protein (Fragment) OS	Dbr1	0.654021	0.624072	0.541483	0.513154	0.566947	0.247021	0.280243	0.302977	0.258536	0.287965	9.10447e-05	0.00858081	0.494301
Q8BP51_S_75	Q8BP51	MOUSE Putative uncharacterized protein (Fragment) OS	Dbr1	0.261302	0.200126	0.207077	0.128038	0.213598	0.283114	0.190944	0.26249	0.274454	0.255103	0.0960187	0.208577	1.2676
Q7TND9_S_220	Q7TND9	MOUSE Dihydrolipoamide branched chain transacylase E2 OS	Dbt	0.816638	0.839085	0.98891	0.969913	0.81812	1.12896	1.06558	0.950579	1.2084	0.923926	0.0359624	0.114395	1.26993
A2AKB9_S_50	A2AKB9	MOUSE DDB1- and CUL4-associated factor 10 OS	Dcaf10	0.37544	0.348635	0.470798	0.370748	0.262622	0.520056	0.529954	0.353788	0.393105	0.316119	0.331039	0.481499	1.0603
A2AKB9_S_96	A2AKB9	MOUSE DDB1- and CUL4-associated factor 10 OS	Dcaf10	0.501134	0.833422	0.620886	0.375667	0.720111	0.66904	0.466156	0.437784	1.51951	0.500227	0.641757	0.756773	0.805667
A2AKB9_S_100	A2AKB9	MOUSE DDB1- and CUL4-associated factor 10 OS	Dcaf10	1.27109	1.56738	1.35884	1.05751	1.32337	1.31917	1.11986	1.14923	2.11711	1.24618	0.725936	0.820928	0.94167
D6RCG5_S_73	D6RCG5	MOUSE DDB1- and CUL4-associated factor 11 OS	Dcaf11	0.102913	0.124351	0.128795	0.103039	0.11981	0.0826137	0.099611	0.169413	0.140051	0.0667607	0.843958	0.902151	0.831407
Q3UV57_S_632	Q3UV57	MOUSE DDB1- and CUL4-associated factor 5 OS	Dcaf5	0.828892	0.730765	0.529105	0.773058	0.547955	0.46996	0.598874	0.237157	0.543766	0.368673	0.0274953	0.0972477	0.643107
Q3UV57_S_631	Q3UV57	MOUSE DDB1- and CUL4-associated factor 5 OS	Dcaf5	0.828892	0.730765	0.529105	0.773058	0.547955	0.46996	0.598874	0.237157	0.543766	0.368673	0.0274953	0.0972477	0.643107
Q3UV57_S_799	Q3UV57	MOUSE DDB1- and CUL4-associated factor 5 OS	Dcaf5	0.389429	0.460027	0.455341	0.371088	0.485268	0.535525	0.462269	0.319009	0.908583	0.500325	0.3186	0.468712	1.09879
Q3UV57_S_468	Q3UV57	MOUSE DDB1- and CUL4-associated factor 5 OS	Dcaf5	0.479358	0.719981	0.866289	0.607268	0.915736	0.821044	0.682474	0.651836	0.982275	0.662064	0.692292	0.796639	0.947904
Q9DC22_S_866	Q9DC22	MOUSE DDB1- and CUL4-associated factor 6 OS	Dcaf6	0.186121	0.152328	0.180754	0.146604	0.127668	0.0727427	0.101372	0.0816661	0.0636296	0.0546095	0.000372452	0.0126412	0.47754
Q9DC22_S_863	Q9DC22	MOUSE DDB1- and CUL4-associated factor 6 OS	Dcaf6	0.186121	0.152328	0.180754	0.146604	0.127668	0.0727427	0.101372	0.0816661	0.0636296	0.0546095	0.000372452	0.0126412	0.47754
Q9DC22_S_336	Q9DC22	MOUSE DDB1- and CUL4-associated factor 6 OS	Dcaf6	0.85769	0.754441	0.807199	0.861344	0.708106	0.712901	0.630932	0.639014	0.676134	0.617521	0.00519138	0.0395451	0.791643
Q9DC22_T_670	Q9DC22	MOUSE DDB1- and CUL4-associated factor 6 OS	Dcaf6	0.538749	0.532796	0.534342	0.345552	0.446571	0.42393	0.353251	0.475849	0.452212	0.344552	0.172394	0.305412	0.795671
Q9DC22_S_584	Q9DC22	MOUSE DDB1- and CUL4-associated factor 6 OS	Dcaf6	0.160607	0.234742	0.114555	0.112143	0.140514	0.201316	0.160248	0.153605	0.182412	0.230471	0.252409	0.398053	1.29818
Q9DC22_S_673	Q9DC22	MOUSE DDB1- and CUL4-associated factor 6 OS	Dcaf6	1.17686	1.23634	1.45723	0.769295	0.922673	1.3419	1.22775	1.18511	1.43364	0.949583	0.456362	0.604283	1.04324
Q8N7N5_T_68	Q8N7N5	MOUSE DDB1- and CUL4-associated factor 8 OS	Dcaf8	1.02055	1.07795	0.927917	0.764569	0.769115	0.673285	0.558126	0.668725	0.677534	0.627675	0.0104319	0.0568155	0.720674
Q8N7N5_S_123	Q8N7N5	MOUSE DDB1- and CUL4-associated factor 8 OS	Dcaf8	0.442013	0.393185	0.316564	0.363406	0.221972	0.293352	0.264419	0.143041	0.079327	0.219713	0.0265658	0.0953079	0.604594
Q8N7N5_S_124	Q8N7N5	MOUSE DDB1- and CUL4-associated factor 8 OS	Dcaf8	0.951253	0.741368	0.637126	0.620667	0.5791	0.60523	0.607883	0.36306	0.367951	0.464573	0.0324953	0.107299	0.729169
Q8N7N5_S_72	Q8N7N5	MOUSE DDB1- and CUL4-associated factor 8 OS	Dcaf8	4.15874	3.40688	3.32291	2.66076	2.6215	2.86245	2.9881	2.34224	2.37824	2.41779	0.0906652	0.202087	0.727613
Q8N7N5_S_73	Q8N7N5	MOUSE DDB1- and CUL4-associated factor 8 OS	Dcaf8	3.55233	2.92571	2.85067	2.31738	2.27787	2.673	2.80755	2.25535	2.32635	2.32095	0.279814	0.427538	0.816073
Q8N7N5_S_100	Q8N7N5	MOUSE DDB1- and CUL4-associated factor 8 OS	Dcaf8	2.73042	3.59533	3.06777	3.63402	3.40896	3.24602	3.11689	3.15316	3.54002	3.93863	0.641282	0.756344	0.952201
A2BHQ5_Y_156	A2BHQ5	MOUSE Dcdc5 protein OS	Dcdc5	0.0624733	0.0533573	0.052573	0.0433338	0.0626481	0.0625699	0.0451751	0.0353324	0.0743251	0.0500816	0.863573	0.915036	0.938608
A8IP62_S_30	A8IP62	MOUSE Activity and neurotransmitter-induced early gene protein 4 OS	Dclk1	0.362254	0.346068	0.381784	0.331469	0.308945	0.329785	0.193803	0.241807	0.258163	0.178589	0.0128175	0.0632057	0.698727
Q3TBW9_S_23	Q3TBW9	MOUSE m7GpppX diphosphatase OS	Dcps	0.269715	0.397945	0.270371	0.231839	0.317575	0.232141	0.297882	0.223239	0.207834	0.282731	0.19167	0.329655	0.8586
Q3TBW9_S_100	Q3TBW9	MOUSE m7GpppX diphosphatase OS	Dcps	0.52992	0.671123	0.640512	0.483924	0.651623	0.503172	0.565031	0.565477	0.526457	0.578766	0.283466	0.430894	0.882156
Q3TPZ5_S_321	Q3TPZ5	MOUSE Dynactin 2 OS	Dctn2	0.324602	0.455556	0.367823	0.328973	0.286558	0.435928	0.393098	0.275633	0.424763	0.342889	0.611773	0.733223	1.19493
D3Z6F8_S_30	D3Z6F8	MOUSE DET1- and DDB1-associated protein 1 OS	Dda1	1.20161	1.01566	0.992508	0.97831	1.09143	1.06251	0.926368	1.0046	0.902473	1.07723	0.292173	0.440394	0.989105
Q80YA3_S_370	Q80YA3	MOUSE Phospholipase DDHD1 OS	Ddhd1	0.137955	0.175944	0.128938	0.0903147	0.158143	0.103794	0.131007	0.0748913	0.184555	0.107374	0.466478	0.612438	0.778331
Q80Y98_S_380	Q80Y98	MOUSE Phospholipase DDHD2 OS	Ddhd2	1.31392	1.21417	1.39724	1.16264	1.48947	2.06994	1.94283	1.98661	1.74818	1.80429	0.000102186	0.00858081	1.47865
Q80Y98_S_379	Q80Y98	MOUSE Phospholipase DDHD2 OS	Ddhd2	1.78658	1.87752	2.37134	1.97502	2.04166	2.86646	3.07015	2.37257	2.07481	3.31086	0.0287775	0.0998672	1.45136
Q80Y98_S_373	Q80Y98	MOUSE Phospholipase DDHD2 OS	Ddhd2	1.36404	1.55431	1.3782	1.10808	1.34226	1.58021	1.84464	1.576	1.66248	2.4432	0.0413147	0.124491	1.21879
Q80Y98_S_377	Q80Y98	MOUSE Phospholipase DDHD2 OS	Ddhd2	1.2048	1.14326	1.058	0.918152	1.26723	1.24272	1.34711	1.3076	1.02216	1.56058	0.136362	0.262769	1.14374
Q80Y98_S_447	Q80Y98	MOUSE Phospholipase DDHD2 OS	Ddhd2	1.90202	2.88215	2.65489	3.70528	3.74363	1.81376	3.67593	4.95623	1.51314	10.061	0.414903	0.568051	1.27541
Q3UNI8_S_90	Q3UNI8	MOUSE D-dopachrome decarboxylase OS	Ddt	1.21914	1.14856	1.39143	1.25639	1.36435	1.09524	1.27888	0.922781	1.07616	1.1514	0.0496502	0.139315	0.871742
Q922B8_S_481	Q922B8	MOUSE DEAD (Asp-Glu-Ala-Asp) box polypeptide 1 OS	Ddx1	0.507525	0.533109	0.479442	0.414543	0.486626	0.412154	0.367076	0.340894	0.445382	0.328466	0.00744732	0.0477554	0.754329
Q3TKX5_T_23	Q3TKX5	MOUSE Putative uncharacterized protein (Fragment) OS	Ddx10	0.170012	0.16663	0.243101	0.256416	0.156229	0.135218	0.152817	0.126846	0.140322	0.132172	0.0433908	0.1274	0.795343
Q3TKX5_S_239	Q3TKX5	MOUSE Putative uncharacterized protein (Fragment) OS	Ddx10	0.1984	0.24649	0.341469	0.183006	0.216757	0.193058	0.201308	0.22599	0.183299	0.21496	0.306646	0.455156	0.928726
Q501J6_S_520	Q501J6	MOUSE Probable ATP-dependent RNA helicase DDX17 OS	Ddx17	0.371102	0.433591	0.457796	0.40927	0.367662	0.298248	0.41232	0.332162	0.323973	0.314956	0.0271664	0.0966579	0.791587
Q8R4Z6_S_678	Q8R4Z6	MOUSE DEAD-box corepressor DP103 alpha OS	Ddx20	0.977662	0.994515	0.979812	0.832573	0.884689	0.824911	0.823606	0.72523	0.769512	0.818848	0.00765625	0.0483412	0.837557
Q8R4Z6_S_569	Q8R4Z6	MOUSE DEAD-box corepressor DP103 alpha OS	Ddx20	1.07153	1.0797	1.2568	1.07683	1.35013	1.37925	1.30302	1.29276	1.36673	1.22626	0.0635906	0.163849	1.20684
Q8R4Z6_S_679	Q8R4Z6	MOUSE DEAD-box corepressor DP103 alpha OS	Ddx20	0.883731	0.732693	0.55328	0.683624	0.730246	0.584903	0.837966	0.573227	0.558531	0.611389	0.29289	0.440923	0.800967
Q9CWZ5_S_199	Q9CWZ5	MOUSE Putative uncharacterized protein OS	Ddx21	2.51842	2.44701	2.50656	2.29981	2.50971	2.7902	2.76268	2.90336	2.64192	2.65659	0.00169331	0.0230629	1.10218
Q9CWZ5_S_99	Q9CWZ5	MOUSE Putative uncharacterized protein OS	Ddx21	5.8357	5.60123	6.5215	5.87629	6.22692	6.99884	6.59927	6.85902	6.77703	5.87596	0.0451185	0.130692	1.15329
Q9CWZ5_S_224	Q9CWZ5	MOUSE Putative uncharacterized protein OS	Ddx21	1.00591	1.11675	1.06138	0.920309	1.22556	0.939373	1.01623	0.937948	1.33619	1.01836	0.860681	0.913393	0.957461
Q9CWZ5_S_217	Q9CWZ5	MOUSE Putative uncharacterized protein OS	Ddx21	0.243741	0.370118	0.293864	0.284247	0.176067	0.275549	0.280833	0.2282	0.377811	0.212948	0.973708	0.984989	0.9694
D3Z0M9_S_14	D3Z0M9	MOUSE MCG18410	Ddx23	3.12256	2.74926	2.21793	3.4953	4.33794	6.10041	5.58537	8.23647	8.29374	7.73814	0.00062113	0.0157793	2.47814
D3Z0M9_S_108	D3Z0M9	MOUSE MCG18410	Ddx23	2.22057	2.07753	2.18625	1.78721	1.9434	1.84007	1.88356	1.69031	1.89684	1.60424	0.0327802	0.107842	0.885703
Q9CRZ6_S_80	Q9CRZ6	MOUSE Putative uncharacterized protein (Fragment) OS	Ddx24	0.345355	0.331176	0.318806	0.168479	0.203413	0.199316	0.167031	0.241821	0.319226	0.106894	0.227769	0.369939	0.625195
Q9CUY2_S_66	Q9CUY2	MOUSE Putative uncharacterized protein (Fragment) OS	Ddx41	0.748809	0.6063	0.725416	0.607176	0.672582	0.489872	0.4165	0.457864	0.632733	0.501895	0.00667069	0.0451116	0.728345
Q810A7_S_111	Q810A7	MOUSE ATP-dependent RNA helicase DDX42 OS	Ddx42	0.150987	0.122507	0.246683	0.150188	0.196171	0.181248	0.153882	0.17103	0.152502	0.194528	0.913029	0.949996	1.13275
F8WHR6_S_104	F8WHR6	MOUSE Probable ATP-dependent RNA helicase DDX46 OS	Ddx46	1.06246	0.722813	0.680504	0.856297	0.779595	0.560662	0.352007	0.259677	0.330447	0.346171	0.000876209	0.0180271	0.444039
F8WHR6_S_106	F8WHR6	MOUSE Probable ATP-dependent RNA helicase DDX46 OS	Ddx46	2.64023	2.10157	2.06056	2.00494	1.82394	1.83805	1.48701	1.36066	1.1482	1.5232	0.00651891	0.0445661	0.721654
F8WHR6_S_800	F8WHR6	MOUSE Probable ATP-dependent RNA helicase DDX46 OS	Ddx46	0.676569	0.528139	0.60946	0.785034	0.73743	0.652864	0.577562	0.557008	0.651866	0.520634	0.199276	0.337663	0.853663
Q6P9R1_S_624	Q6P9R1	MOUSE ATP-dependent RNA helicase DDX51 OS	Ddx51	1.49878	1.52762	1.46866	1.22298	1.35825	0.975122	0.836868	1.43453	1.11065	1.12565	0.0297826	0.101766	0.756237
Q6P9R1_S_77	Q6P9R1	MOUSE ATP-dependent RNA helicase DDX51 OS	Ddx51	0.210642	0.270618	0.170819	0.0906543	0.217534	0.176438	0.212745	0.153648	0.135358	0.111608	0.359912	0.512654	0.729429
Q8VDG2_S_444	Q8VDG2	MOUSE Ddx54 protein (Fragment) OS	Ddx54	1.24027	0.90451	1.09238	1.00589	1.03761	1.19952	1.07985	1.06665	1.14209	1.00521	0.532179	0.668167	1.04071
Q9DBN9_S_150	Q9DBN9	MOUSE Probable ATP-dependent RNA helicase DDX59 OS	Ddx59	1.01387	1.10621	1.21802	0.989094	0.92961	0.987195	0.903455	1.12488	0.981003	0.960718	0.366697	0.519137	0.967579
Q4FJK0_T_69	Q4FJK0	MOUSE 2	Decr1	0.341955	0.407716	0.482579	0.429608	0.444647	0.457891	0.638067	0.616623	0.492347	0.674917	0.0180679	0.0760294	1.43532
Q4FJK0_S_151	Q4FJK0	MOUSE 2	Decr1	0.136545	0.179932	0.148855	0.14548	0.188461	0.218822	0.207948	0.115665	0.160877	0.138481	0.71591	0.814458	1.08076
Q3UVJ7_S_223	Q3UVJ7	MOUSE 2-4-dienoyl-Coenzyme A reductase 2	Decr2	0.800094	1.33803	1.06429	1.3343	1.42477	2.28764	1.89161	2.63667	2.06535	2.51021	0.000341258	0.0123615	1.71449
Q7TNV0_S_308	Q7TNV0	MOUSE Protein DEK OS	Dek	0.528351	0.413735	0.291986	0.267383	0.245682	0.131002	0.128487	0.256491	0.188335	0.113874	0.0212761	0.0843856	0.448658
Q7TNV0_S_255	Q7TNV0	MOUSE Protein DEK OS	Dek	2.84751	2.20736	2.49418	1.86407	1.77282	1.5281	1.76877	1.34539	1.34539	1.73914	0.02154	0.0851821	0.692275
Q7TNV0_S_248	Q7TNV0	MOUSE Protein DEK OS	Dek	3.90219	2.14675	2.82644	2.53507	1.87846	1.39939	1.48061	1.45477	1.28761	1.32687	0.0220307	0.0864166	0.552013
Q7TNV0_S_247	Q7TNV0	MOUSE Protein DEK OS	Dek	4.12479	2.32399	3.02476	2.69499	2.00348	1.50022	1.71773	1.56629	1.38154	1.47507	0.0224124	0.0868693	0.556672
Q7TNV0_S_311	Q7TNV0	MOUSE Protein DEK OS	Dek	1.93663	1.77456	1.57065	1.22353	1.31063	1.13557	1.18604	1.02263	1.08881	1.18304	0.0291168	0.100601	0.722992
Q7TNV0_S_306	Q7TNV0	MOUSE Protein DEK OS	Dek	0.950885	0.828602	0.704362	0.588959	0.705301	0.475535	0.588858	0.602843	0.588356	0.550657	0.0312988	0.105113	0.83419
Q7TNV0_S_312	Q7TNV0	MOUSE Protein DEK OS	Dek	3.89747	3.85805	3.45965	2.50878	2.96502	2.81897	3.00868	2.30765	2.71811	2.99891	0.105924	0.222367	0.814813
E9Q8V6_S_1241	E9Q8V6	MOUSE Protein Dennd4a OS	Dennd4a	1.76881	2.11476	1.38603	1.70176	1.91501	1.57738	1.80197	1.69035	1.91262	1.53983	0.618639	0.738547	0.955644
B9EKY0_S_816	B9EKY0	MOUSE Dennd4b protein OS	Dennd4b	0.381672	0.172504	0.316236	0.422734	0.254799	0.274535	0.235566	0.201445	0.208054	0.340097	0.30267	0.451915	0.744907
B9EKY0_S_587	B9EKY0	MOUSE Dennd4b protein OS	Dennd4b	0.150264	0.107458	0.0696321	0.0988314	0.0831552	0.188209	0.100617	0.0439745	0.187245	0.110681	0.461524	0.608279	1.1199
A6H8H2_S_971	A6H8H2	MOUSE DENN domain-containing protein 4C OS	Dennd4c	1.00536	0.896558	0.871367	0.658065	0.819645	0.547693	0.44865	0.275724	0.54453	0.365602	0.000699359	0.0166526	0.514881
A6H8H2_T_1212	A6H8H2	MOUSE DENN domain-containing protein 4C OS	Dennd4c	1.35436	1.37381	1.40312	1.11368	1.01566	0.915509	0.888318	0.775802	0.748596	0.788776	0.00325084	0.0309193	0.582396
A6H8H2_S_740	A6H8H2	MOUSE DENN domain-containing protein 4C OS	Dennd4c	0.334602	0.284944	0.398463	0.359882	0.264452	0.487419	0.380887	0.445635	0.433248	0.479967	0.00601345	0.0428364	1.33184
A6H8H2_S_1087	A6H8H2	MOUSE DENN domain-containing protein 4C OS	Dennd4c	0.387119	0.30453	0.468439	0.346291	0.355839	0.256561	0.33402	0.421703	0.290958	0.372901	0.379858	0.532051	0.938683
A6H8H2_S_1274	A6H8H2	MOUSE DENN domain-containing protein 4C OS	Dennd4c	0.766149	0.748055	1.13116	0.813805	1.00356	0.958144	0.953624	0.851779	1.29224	0.768467	0.552291	0.686094	1.17181
A6H8H2_S_1637	A6H8H2	MOUSE DENN domain-containing protein 4C OS	Dennd4c	0.408772	0.306512	0.311903	0.217702	0.18942	0.231264	0.321668	0.215823	0.312429	0.360058	0.977595	0.986285	1.01931
A2RSQ0_S_833	A2RSQ0	MOUSE DENN domain-containing protein 5B OS	Dennd5b	0.759164	0.878966	0.862215	0.835969	0.889019	0.983187	0.817843	1.06694	0.976336	0.921081	0.0598416	0.15728	1.13236
Q8BH65_S_16	Q8BH65	MOUSE Protein DENND6A OS	Dennd6a	0.436547	0.58954	0.590469	0.53183	0.536246	0.307643	0.381002	0.462122	0.477625	0.295294	0.0133798	0.0645373	0.710498
Q9CQJ6_S_73	Q9CQJ6	MOUSE Density-regulated protein OS	Denr	2.65377	3.12741	3.24567	3.07961	2.92325	2.8584	3.01495	2.55452	2.44336	2.9785	0.163929	0.29588	0.928167
Q8BVE2_S_579	Q8BVE2	MOUSE Putative uncharacterized protein OS	Depdc5	0.486674	0.524247	0.484388	0.5489	0.626924	0.769779	0.797995	0.57007	0.887752	0.669373	0.0160181	0.0712288	1.46835
Q8BVE2_S_521	Q8BVE2	MOUSE Putative uncharacterized protein OS	Depdc5	0.870864	1.11705	0.981081	0.588684	0.921886	0.721532	0.699395	0.916896	0.844223	0.697041	0.265931	0.411682	0.782669
B2ZRS8_S_252	B2ZRS8	MOUSE Depdc6-003 OS	Depdc6	3.82309	4.0921	3.96167	3.85051	4.13021	4.46035	4.91675	4.54549	5.49961	4.6084	0.00925643	0.0534659	1.16325
Q3V2C6_S_28	Q3V2C6	MOUSE Putative uncharacterized protein OS	Des	1.39327	1.32465	0.972723	1.70828	1.01709	1.58403	1.50091	1.25683	1.45218	1.22528	0.456314	0.604283	1.09627
O54786_S_314	O54786	MOUSE DNA fragmentation factor subunit alpha OS	Dffa	0.440744	0.92656	0.944633	1.24624	1.30128	1.54616	1.83746	2.13373	1.95254	1.67066	0.00236429	0.0265495	1.94516
Q54AA6_S_25	Q54AA6	MOUSE O-acyltransferase OS	Dgat1	0.266332	0.448803	0.421385	0.335838	0.298765	0.226463	0.21741	0.196383	0.221507	0.128905	0.00752076	0.0480905	0.647367
Q54AA6_S_40	Q54AA6	MOUSE O-acyltransferase OS	Dgat1	0.639806	0.566177	0.497963	0.380843	0.603553	0.41762	0.492224	0.38482	0.450431	0.438024	0.0923343	0.204221	0.773651
Q9EQM6_S_377	Q9EQM6	MOUSE Microprocessor complex subunit DGCR8 OS	Dgcr8	0.431468	0.336785	0.447702	0.37447	0.343627	0.320914	0.242088	0.365916	0.384005	0.363306	0.169111	0.301205	0.970188
R4I5B2_S_28	R4I5B2	MOUSE Truncated diacylglycerol kinase alpha Flt1-Pr1 OS	Dgka	0.894086	0.998491	1.0344	0.739055	0.782941	0.574056	0.627228	0.551554	0.64389	0.798784	0.00951503	0.0539481	0.70153
D6RI30_S_17	D6RI30	MOUSE Diacylglycerol kinase theta OS	Dgkq	0.422203	0.552478	0.38664	0.414497	0.431048	0.462603	0.468855	0.344204	0.746263	0.452902	0.492027	0.634243	1.09569
D6RI30_S_26	D6RI30	MOUSE Diacylglycerol kinase theta OS	Dgkq	0.373443	0.587426	0.540372	0.364237	0.369566	0.348758	0.483215	0.389499	0.492856	0.428188	0.749778	0.837185	1.1466
Q9DBB8_S_57	Q9DBB8	MOUSE Trans-1	Dhdh	1.2896	1.13723	1.16221	0.968031	0.98447	0.974556	0.937298	1.03029	0.93582	1.00516	0.0923335	0.204221	0.856953
Q05BH3_S_155	Q05BH3	MOUSE Dhx16 protein OS	Dhx16	2.94781	2.93282	3.33132	3.14197	3.49915	3.18669	2.94754	3.19277	3.09858	2.90197	0.432246	0.582198	0.98619
Q05BH3_S_163	Q05BH3	MOUSE Dhx16 protein OS	Dhx16	3.15479	2.75257	3.30995	3.16363	3.39519	3.21786	3.03896	3.37477	2.96974	2.26179	0.438038	0.58745	0.960592
Q6PGC1_S_579	Q6PGC1	MOUSE ATP-dependent RNA helicase Dhx29 OS	Dhx29	0.845865	1.04488	1.0726	1.06348	1.27559	1.72514	1.53356	1.7893	1.87805	1.83029	6.76827e-05	0.0080863	1.6825
D3YZD7_S_19	D3YZD7	MOUSE Putative pre-mRNA-splicing factor ATP-dependent RNA helicase DHX32 (Fragment) OS	Dhx32	0.349203	0.454725	0.376303	0.288211	0.278047	0.39102	0.32673	0.264462	0.533245	0.212723	0.956276	0.974448	0.935645
Q6P5D3_S_301	Q6P5D3	MOUSE Putative ATP-dependent RNA helicase DHX57 OS	Dhx57	0.599893	0.342695	0.443179	0.352573	0.47254	0.214054	0.206516	0.305029	0.216989	0.209642	0.00759846	0.0482623	0.482997
A2A4N9_S_201	A2A4N9	MOUSE ATP-dependent RNA helicase DHX8 (Fragment) OS	Dhx8	0.935996	0.658713	0.607714	0.664352	0.492407	0.531092	0.444319	0.351984	0.244973	0.33452	0.0130029	0.0634764	0.534351
A2A4N9_S_199	A2A4N9	MOUSE ATP-dependent RNA helicase DHX8 (Fragment) OS	Dhx8	0.935996	0.658713	0.607714	0.664352	0.492407	0.531092	0.444319	0.351984	0.244973	0.33452	0.0130029	0.0634764	0.534351
A2A4N9_S_431	A2A4N9	MOUSE ATP-dependent RNA helicase DHX8 (Fragment) OS	Dhx8	1.71985	1.67196	1.63085	1.68841	1.50049	1.55441	1.41768	1.45701	1.69982	1.33737	0.0831673	0.19199	0.871439
E9QNN1_S_133	E9QNN1	MOUSE ATP-dependent RNA helicase A OS	Dhx9	0.29404	0.211319	0.164291	0.224617	0.143417	0.184375	0.165014	0.103976	0.136614	0.115272	0.0676101	0.170087	0.646481
E9QNN1_S_137	E9QNN1	MOUSE ATP-dependent RNA helicase A OS	Dhx9	0.116129	0.137514	0.07388	0.145934	0.148204	0.165642	0.0728984	0.0888811	0.11272	0.0626204	0.332928	0.482988	0.646342
O70133_S_136	O70133	MOUSE ATP-dependent RNA helicase A OS	Dhx9	0.26053	0.392119	0.481278	0.289996	0.391426	0.254807	0.40202	0.368045	0.301059	0.287161	0.42738	0.577816	0.769134
Q8C9B9_S_1726	Q8C9B9	MOUSE Death-inducer obliterator 1 OS	Dido1	0.809714	0.650821	0.779057	0.575193	0.599371	0.489117	0.520167	0.398202	0.530615	0.432559	0.00784334	0.0488684	0.751539
Q8C9B9_S_8	Q8C9B9	MOUSE Death-inducer obliterator 1 OS	Dido1	0.580788	0.560442	0.602318	0.513521	0.598239	0.4786	0.425728	0.312651	0.518778	0.338096	0.0132262	0.0641529	0.733018
Q8C9B9_T_540	Q8C9B9	MOUSE Death-inducer obliterator 1 OS	Dido1	0.383075	0.411	0.26378	0.3183	0.472358	0.296932	0.364506	0.265538	0.517463	0.244403	0.617129	0.737387	0.775128
Q8C9B9_T_545	Q8C9B9	MOUSE Death-inducer obliterator 1 OS	Dido1	0.383075	0.411	0.26378	0.3183	0.472358	0.296932	0.364506	0.265538	0.517463	0.244403	0.617129	0.737387	0.775128
Q8C9B9_S_151	Q8C9B9	MOUSE Death-inducer obliterator 1 OS	Dido1	0.496208	0.388962	0.390512	0.289051	0.24983	0.442328	0.426286	0.288685	0.4145	0.312145	0.803006	0.874921	1.06566
Q8R2P7_S_215	Q8R2P7	MOUSE DIS3 mitotic control homolog (S. cerevisiae) OS	Dis3	0.251774	0.208705	0.252375	0.279282	0.215541	0.178169	0.196332	0.174332	0.21564	0.290021	0.258512	0.404307	0.779793
Q8CI75_S_864	Q8CI75	MOUSE DIS3-like exonuclease 2 OS	Dis3l2	1.97481	1.8039	1.98158	1.71209	2.06291	2.16592	2.07907	2.44711	2.28045	2.34975	0.00455313	0.0372553	1.15477
Q8BMF4_S_541	Q8BMF4	MOUSE Dihydrolipoyllysine-residue acetyltransferase component of pyruvate dehydrogenase complex	Dlat	0.0673383	0.151774	0.181833	0.103223	0.174227	0.245912	0.231285	0.315507	0.201932	0.286136	0.00373265	0.0335019	1.62025
Q8BMF4_S_470	Q8BMF4	MOUSE Dihydrolipoyllysine-residue acetyltransferase component of pyruvate dehydrogenase complex	Dlat	1.08918	1.3005	1.59869	1.29612	1.22856	1.64827	1.67026	1.53414	1.53308	1.74778	0.0135684	0.0650254	1.27169
Q8BMF4_S_538	Q8BMF4	MOUSE Dihydrolipoyllysine-residue acetyltransferase component of pyruvate dehydrogenase complex	Dlat	0.448771	0.331664	0.276264	0.243279	0.285304	0.441465	0.416413	0.311828	0.453358	0.422659	0.0726541	0.177085	1.48144
Q8BMF4_S_534	Q8BMF4	MOUSE Dihydrolipoyllysine-residue acetyltransferase component of pyruvate dehydrogenase complex	Dlat	0.23384	0.125272	0.333962	0.126653	0.216196	0.322404	0.302693	0.25495	0.232296	0.31242	0.121128	0.24222	1.40009
Q8BMF4_S_99	Q8BMF4	MOUSE Dihydrolipoyllysine-residue acetyltransferase component of pyruvate dehydrogenase complex	Dlat	1.27091	1.07711	1.12698	0.88259	1.18152	1.08308	1.02181	1.02086	1.279	0.92216	0.642126	0.757077	0.906683
Q8BMF4_S_421	Q8BMF4	MOUSE Dihydrolipoyllysine-residue acetyltransferase component of pyruvate dehydrogenase complex	Dlat	0.203001	0.0756971	0.149384	0.162922	0.0955097	0.14283	0.127613	0.142156	0.205246	0.107433	0.791793	0.867265	0.951616
E9QKB1_S_89	E9QKB1	MOUSE Rho GTPase-activating protein 7 OS	Dlc1	0.625039	0.625157	0.798048	0.640399	0.62097	0.478742	0.5584	0.569017	0.527687	0.412853	0.00956545	0.0539481	0.844088
O08749_S_170	O08749	MOUSE Dihydrolipoyl dehydrogenase	Dld	0.5718	0.485528	0.701823	0.392132	0.46541	0.149254	0.265462	0.575428	0.200613	0.358258	0.0520566	0.143932	0.546749
O08749_S_297	O08749	MOUSE Dihydrolipoyl dehydrogenase	Dld	1.97046	1.52129	1.91487	1.46581	1.50861	1.47947	1.76813	1.4062	1.42545	1.51908	0.261912	0.407684	0.97251
D3Z3B8_S_536	D3Z3B8	MOUSE Disks large homolog 1 OS	Dlg1	0.117183	0.157039	0.127901	0.0671739	0.131638	0.13328	0.171019	0.218239	0.136966	0.113232	0.185691	0.323085	1.07087
D3Z3B8_S_149	D3Z3B8	MOUSE Disks large homolog 1 OS	Dlg1	0.209956	0.156437	0.138783	0.123734	0.200658	0.168543	0.226159	0.187279	0.188551	0.159305	0.360004	0.512679	1.19715
Q9D2G2_S_222	Q9D2G2	MOUSE Dihydrolipoyllysine-residue succinyltransferase component of 2-oxoglutarate dehydrogenase complex	Dlst	0.643298	0.743416	0.969761	0.801186	0.844	1.41906	1.2266	1.51342	1.26042	1.36754	7.64608e-05	0.00813591	1.7069
Q9D2G2_T_159	Q9D2G2	MOUSE Dihydrolipoyllysine-residue succinyltransferase component of 2-oxoglutarate dehydrogenase complex	Dlst	0.414771	0.398318	0.431827	0.292906	0.45093	0.29563	0.313523	0.46607	0.319434	0.632238	0.917261	0.952381	0.770145
Q9JI44_S_455	Q9JI44	MOUSE DNA methyltransferase 1-associated protein 1 OS	Dmap1	0.62314	0.701125	0.685847	0.537336	0.670368	0.598816	0.513216	0.552415	0.542918	0.405328	0.0248847	0.0922272	0.80988
Q9WV69_S_289	Q9WV69	MOUSE Dematin OS	Dmtn	1.28022	1.06157	1.43697	1.18659	1.28711	1.65237	1.63628	1.71686	1.72468	1.97187	0.00047593	0.0141994	1.34106
Q9WV69_S_226	Q9WV69	MOUSE Dematin OS	Dmtn	11.1479	9.52163	8.56608	8.13897	10.2122	7.2007	7.45402	7.19489	8.13847	7.45558	0.01765	0.0747966	0.782851
Q9WV69_S_156	Q9WV69	MOUSE Dematin OS	Dmtn	1.46122	2.07747	1.60583	1.50229	1.92205	2.20459	2.00384	1.64925	1.57776	2.19149	0.273728	0.420693	1.24785
Q9WV69_S_372	Q9WV69	MOUSE Dematin OS	Dmtn	0.95738	1.45141	0.98854	1.34495	1.58861	1.4134	1.09471	1.3074	1.96404	1.54022	0.33334	0.482988	1.0509
Q9WV69_S_92	Q9WV69	MOUSE Dematin OS	Dmtn	2.45083	2.26573	2.03966	1.76798	1.89415	1.8221	1.9587	1.9079	2.08457	2.09416	0.446243	0.595585	0.960306
Q9WV69_S_87	Q9WV69	MOUSE Dematin OS	Dmtn	0.472226	0.680943	0.613639	0.815962	0.887937	0.721532	0.670171	0.768529	0.767221	0.652056	0.790275	0.866072	1.05961
Q9WV69_S_26	Q9WV69	MOUSE Dematin OS	Dmtn	0.778771	0.898064	0.81323	0.777509	0.79224	0.957719	0.778376	0.643607	1.1009	0.509008	0.902712	0.942864	0.9825
Q9WV69_S_96	Q9WV69	MOUSE Dematin OS	Dmtn	0.852543	0.732934	0.777152	0.445324	0.749681	0.639517	0.797766	0.661597	0.763403	0.653626	0.917169	0.952381	0.882504
Q9WV69_S_152	Q9WV69	MOUSE Dematin OS	Dmtn	0.365673	0.400005	0.361772	0.280814	0.503625	0.281312	0.403548	0.361854	0.258918	0.571506	0.919496	0.953463	0.989556
Q6PNC0_S_1965	Q6PNC0	MOUSE DmX-like protein 1 OS	Dmxl1	1.78897	1.45683	1.57721	1.28658	1.57941	1.38543	1.23589	1.1299	1.18901	1.38309	0.0273996	0.0972278	0.783592
Q6PNC0_S_915	Q6PNC0	MOUSE DmX-like protein 1 OS	Dmxl1	1.04482	1.04765	0.980711	1.00708	1.03072	0.851463	0.997803	0.959669	0.898613	0.993047	0.0415187	0.124611	0.931068
B0V2P5_S_1288	B0V2P5	MOUSE DmX-like protein 2 OS	Dmxl2	0.488604	0.513349	0.550053	0.409445	0.444682	0.470201	0.458565	0.398853	0.37479	0.427545	0.112149	0.230847	0.875034
B0V2P5_S_423	B0V2P5	MOUSE DmX-like protein 2 OS	Dmxl2	0.231983	0.368895	0.192164	0.17225	0.19899	0.204174	0.11425	0.156624	0.170198	0.190971	0.144801	0.272931	0.85531
B0V2P5_S_451	B0V2P5	MOUSE DmX-like protein 2 OS	Dmxl2	0.122097	0.163738	0.112751	0.123661	0.0992293	0.0957436	0.0844871	0.123344	0.127925	0.0226179	0.172266	0.305344	0.784158
B0V2P5_S_1152	B0V2P5	MOUSE DmX-like protein 2 OS	Dmxl2	0.617441	0.565195	0.637867	0.433747	0.412706	0.574575	0.55904	0.533277	0.595483	1.10789	0.284619	0.43255	1.0166
B0V2P5_S_2637	B0V2P5	MOUSE DmX-like protein 2 OS	Dmxl2	1.09236	1.1326	1.09847	1.03567	1.07052	1.03846	1.09521	1.44065	0.966917	1.25089	0.444368	0.593944	1.00261
Q9QYI4_S_123	Q9QYI4	MOUSE DnaJ homolog subfamily B member 12 OS	Dnajb12	1.48236	1.30399	1.24643	1.30782	1.41109	1.89341	1.53718	1.90345	1.83783	1.54189	0.0059669	0.0426492	1.40525
Q9D832_S_38	Q9D832	MOUSE DnaJ homolog subfamily B member 4 OS	Dnajb4	0.766517	0.583365	0.749697	0.687387	0.726458	0.875657	0.739411	0.849291	0.738923	0.787746	0.0578942	0.154261	1.08437
O54946_S_15	O54946	MOUSE DnaJ homolog subfamily B member 6 OS	Dnajb6	0.414691	0.345725	0.399024	0.284031	0.353507	0.428844	0.417208	0.251252	0.370565	0.345803	0.934321	0.960399	1.04825
F6ZL86_S_283	F6ZL86	MOUSE DnaJ homolog subfamily C member 1 (Fragment) OS	Dnajc1	4.05782	3.5987	3.5609	3.14381	3.73414	3.02403	3.12077	3.08407	4.17911	2.59567	0.211453	0.35166	0.856995
F6ZL86_S_282	F6ZL86	MOUSE DnaJ homolog subfamily C member 1 (Fragment) OS	Dnajc1	3.9786	3.56009	3.3939	2.99793	3.56533	2.92131	2.93752	3.01556	4.07365	2.56677	0.229786	0.372212	0.825127
E9Q8B3_S_336	E9Q8B3	MOUSE DnaJ homolog subfamily C member 11 OS	Dnajc11	0.370379	0.392661	0.563542	0.420692	0.475059	0.503879	0.577288	0.722503	0.461673	0.693656	0.0482749	0.136857	1.37223
Q8BLF3_S_97	Q8BLF3	MOUSE Putative uncharacterized protein OS	Dnajc14	0.197064	0.0881557	0.0906334	0.0659855	0.10165	0.08658	0.0884705	0.0770683	0.0666843	0.0913232	0.311483	0.46043	0.955278
Q91WT4_S_112	Q91WT4	MOUSE DnaJ homolog subfamily C member 17 OS	Dnajc17	0.394459	0.203783	0.19455	0.295287	0.186434	0.298139	0.229612	0.18813	0.240531	0.118819	0.449356	0.59834	1.12675
Q3TRX6_S_60	Q3TRX6	MOUSE DnaJ homolog subfamily C member 2 OS	Dnajc2	1.13623	1.17254	1.17321	0.825828	0.927199	0.70328	0.778147	0.807858	0.866794	0.861379	0.0235943	0.0897846	0.710996
Q3TRX6_S_63	Q3TRX6	MOUSE DnaJ homolog subfamily C member 2 OS	Dnajc2	1.37146	1.32158	1.34895	0.964039	1.06226	0.968472	1.03421	0.99651	1.10514	1.12707	0.118531	0.239382	0.782551
Q3TRX6_S_47	Q3TRX6	MOUSE DnaJ homolog subfamily C member 2 OS	Dnajc2	0.876685	1.12368	0.925272	1.01479	1.0841	0.889004	0.94338	0.785945	0.967342	1.50721	0.922883	0.954396	0.929631
Q3URP7_S_100	Q3URP7	MOUSE Putative uncharacterized protein OS	Dnajc21	0.952601	0.801131	0.930139	0.973033	0.876473	0.956587	0.753268	1.00421	0.961784	0.849312	0.977094	0.986212	1.02844
G5E8T0_S_10	G5E8T0	MOUSE DnaJ (Hsp40) homolog	Dnajc5	1.97989	2.28314	2.59516	2.64727	2.8155	3.47028	3.92837	4.43028	3.47905	4.36169	0.000589614	0.0157793	1.51373
G5E8T0_S_12	G5E8T0	MOUSE DnaJ (Hsp40) homolog	Dnajc5	0.470081	0.710403	0.836083	1.21596	1.19043	1.75886	1.73895	2.15627	1.70703	1.54228	0.0012523	0.0204274	2.07988
G5E8T0_S_8	G5E8T0	MOUSE DnaJ (Hsp40) homolog	Dnajc5	0.196182	0.150792	0.150775	0.143911	0.155894	0.192412	0.267785	0.282159	0.211215	0.200768	0.0137138	0.0653997	1.40071
G5E8T0_T_11	G5E8T0	MOUSE DnaJ (Hsp40) homolog	Dnajc5	0.496686	0.403216	0.362428	0.372286	0.36841	0.354923	0.389828	0.375925	0.312866	0.451656	0.505838	0.645206	1.00978
Q80TZ3_S_595	Q80TZ3	MOUSE Putative tyrosine-protein phosphatase auxilin OS	Dnajc6	0.220397	0.213958	0.277375	0.144659	0.216048	0.290405	0.185004	0.135879	0.247968	0.206164	0.967956	0.982821	0.954251
A0A0J9YUE9_S_745	A0A0J9YUE9	MOUSE Dynamin-1 OS	Dnm1	0.388908	0.363527	0.293198	0.316377	0.266799	0.385389	0.293309	0.330554	0.300296	0.266542	0.736291	0.828236	0.94917
E9PUD2_S_592	E9PUD2	MOUSE Dynamin-1-like protein OS	Dnm1l	0.156784	0.253111	0.244096	0.31623	0.345	0.535666	0.421969	0.390882	0.336866	0.58686	0.0114077	0.0595753	1.66713
Q8BUT2_S_763	Q8BUT2	MOUSE Putative uncharacterized protein OS	Dnm3	0.572952	0.490444	0.540848	0.484612	0.774724	0.568774	0.676711	0.570739	0.710923	0.478431	0.685663	0.790802	1.05527
A0A0R4J055_S_480	A0A0R4J055	MOUSE Dynamin-binding protein OS	Dnmbp	0.267779	0.294077	0.211584	0.213374	0.257043	0.321117	0.331866	0.284719	0.25975	0.244232	0.128129	0.252639	1.10767
J3QNW0_S_1302	J3QNW0	MOUSE DNA (cytosine-5)-methyltransferase OS	Dnmt1	0.172022	0.144785	0.166481	0.12668	0.174296	0.147919	0.154468	0.142199	0.20127	0.0844455	0.622222	0.741428	0.888502
G3UZU0_S_28	G3UZU0	MOUSE DNA (cytosine-5)-methyltransferase 3A (Fragment) OS	Dnmt3a	0.959647	0.788419	0.859359	0.719141	0.626874	0.733228	0.638844	0.617579	0.58581	0.461453	0.0363347	0.114981	0.783314
Q8R2M2_S_39	Q8R2M2	MOUSE Deoxynucleotidyltransferase terminal-interacting protein 2 OS	Dnttip2	0.285903	0.254244	0.374658	0.16143	0.309703	0.352682	0.21248	0.259304	0.230832	0.203991	0.583321	0.710119	0.80738
Q8BUR4_S_1858	Q8BUR4	MOUSE Dedicator of cytokinesis protein 1 OS	Dock1	0.444721	0.423181	0.508336	0.26709	0.426689	0.33527	0.43198	0.397685	0.476013	0.272846	0.575819	0.704135	0.932026
Q8VDR9_S_178	Q8VDR9	MOUSE Dedicator of cytokinesis protein 6 OS	Dock6	0.539932	0.496999	0.455648	0.420485	0.300827	0.315014	0.340034	0.281049	0.37101	0.203127	0.0250076	0.0924047	0.691354
A0A0U1RNK7_S_452	A0A0U1RNK7	MOUSE Dedicator of cytokinesis protein 7 OS	Dock7	0.218699	0.442279	0.398574	0.309604	0.29172	0.174801	0.175738	0.199967	0.17044	0.158319	0.0160346	0.0712299	0.564597
A0A0U1RNK7_S_910	A0A0U1RNK7	MOUSE Dedicator of cytokinesis protein 7 OS	Dock7	0.0947025	0.108229	0.16993	0.123904	0.108907	0.122635	0.0358373	0.0826661	0.0738287	0.146997	0.258754	0.40434	0.759051
A0A0U1RNK7_S_1398	A0A0U1RNK7	MOUSE Dedicator of cytokinesis protein 7 OS	Dock7	0.173174	0.209633	0.168417	0.110064	0.0921295	0.25691	0.208799	0.240334	0.121379	0.122891	0.308478	0.45688	1.23977
A0A0U1RNK7_S_900	A0A0U1RNK7	MOUSE Dedicator of cytokinesis protein 7 OS	Dock7	0.391316	0.52926	0.56714	0.439831	0.479698	0.496616	0.435337	0.560166	0.643848	0.349472	0.800347	0.873036	1.03527
B2RY08_S_936	B2RY08	MOUSE Dock9 protein OS	Dock9	0.917063	0.957766	0.986689	0.62521	0.601683	0.20066	0.167968	0.353161	0.131468	0.145692	0.000689822	0.0165434	0.183159
B2RY08_S_178	B2RY08	MOUSE Dock9 protein OS	Dock9	0.312569	0.264124	0.376356	0.273569	0.245101	0.322348	0.323694	0.289666	0.248808	0.411411	0.504153	0.644273	1.17831
Q3U208_S_124	Q3U208	MOUSE Putative uncharacterized protein OS	Dok2	1.69038	1.71281	1.68576	1.52886	1.5094	1.67208	1.695	2.01082	1.53185	1.36975	0.800636	0.873211	0.991886
Q3UHQ6_S_719	Q3UHQ6	MOUSE Protein dopey-2 OS	Dop1b	0.360968	0.444893	0.452506	0.329455	0.549874	0.615181	0.474617	0.421163	0.594932	0.534763	0.094784	0.206752	1.202
Q6XZL8_S_373	Q6XZL8	MOUSE Histone-lysine N-methyltransferase	Dot1l	0.461889	0.287065	0.403346	0.351205	0.367332	0.261966	0.427846	0.30124	0.35698	0.413687	0.625565	0.744382	0.971818
F8WIP7_T_204	F8WIP7	MOUSE Zinc finger protein ubi-d4 (Fragment) OS	Dpf2	0.487121	0.562563	0.538732	0.608186	0.583922	0.778126	0.731454	0.615474	0.875788	1.04284	0.0220914	0.0864166	1.38318
F6T820_S_283	F6T820	MOUSE Zinc finger protein DPF3 (Fragment) OS	Dpf3	1.65889	1.50967	1.23844	1.26162	1.34453	0.800104	0.897556	0.826996	0.837308	0.731773	0.0010388	0.0189667	0.615084
Q8CHR6_S_905	Q8CHR6	MOUSE Dihydropyrimidine dehydrogenase [NADP(+)] OS	Dpyd	0.16951	0.247159	0.222349	0.246964	0.259591	0.168453	0.0621877	0.127645	0.149253	0.228092	0.0373636	0.116779	0.60435
O08553_T_509	O08553	MOUSE Dihydropyrimidinase-related protein 2 OS	Dpysl2	0.340251	0.557104	0.566875	0.509758	0.517598	0.456028	0.430979	0.422684	0.36978	0.434521	0.143133	0.271133	0.832651
O08553_T_512	O08553	MOUSE Dihydropyrimidinase-related protein 2 OS	Dpysl2	0.58512	0.749079	0.673945	0.525681	0.681882	0.582828	0.491675	0.482801	0.422523	0.796625	0.290529	0.43879	0.729549
O08553_S_402	O08553	MOUSE Dihydropyrimidinase-related protein 2 OS	Dpysl2	0.333027	0.409945	0.2356	0.270334	0.177435	0.283269	0.243547	0.323502	0.225962	0.355496	0.98216	0.989257	1.04785
E9PWE8_S_635	E9PWE8	MOUSE Dihydropyrimidinase-related protein 3 OS	Dpysl3	1.35571	1.404	1.58477	1.70456	1.66635	2.56458	2.43807	3.44085	3.53815	3.21093	0.00177085	0.0234858	2.02611
E9PWE8_S_101	E9PWE8	MOUSE Dihydropyrimidinase-related protein 3 OS	Dpysl3	0.703284	0.829927	1.00108	1.19627	1.15441	1.32403	1.14547	1.30315	0.967893	1.21866	0.100837	0.215268	1.21734
Q6PAJ6_S_157	Q6PAJ6	MOUSE Rnasen protein (Fragment) OS	Drosha	0.594048	0.644917	0.54106	0.51889	0.503428	0.605938	0.525701	0.466113	0.625987	0.543544	0.861168	0.913624	1.00459
Q05AA6_T_910	Q05AA6	MOUSE Dystrophin-related protein 2 OS	Drp2	0.248055	0.388565	0.379668	0.563446	0.561781	0.338015	0.262352	0.141816	0.263122	0.219287	0.0355671	0.113608	0.675182
S4R1P5_S_2148	S4R1P5	MOUSE Dystonin OS	Dst	0.477489	0.665581	0.451786	0.394041	0.488604	0.352291	0.210504	0.456606	0.299825	0.154567	0.0212967	0.0844041	0.627919
S4R1P5_S_4858	S4R1P5	MOUSE Dystonin OS	Dst	0.340723	0.41412	0.563701	0.466212	0.410969	0.423638	0.563705	0.531076	0.616187	0.506163	0.106873	0.223615	1.28242
S4R1P5_S_415	S4R1P5	MOUSE Dystonin OS	Dst	0.332458	0.295529	0.318198	0.207854	0.177863	0.232466	0.309965	0.32522	0.312586	0.182239	0.886961	0.931666	1.04885
Q9DD18_S_196	Q9DD18	MOUSE D-tyrosyl-tRNA(Tyr) deacylase 1 OS	Dtd1	0.92221	0.955899	0.855127	0.848037	0.765671	0.836371	0.658372	0.671118	0.853684	0.782154	0.0727657	0.177103	0.914664
Q9DD18_S_205	Q9DD18	MOUSE D-tyrosyl-tRNA(Tyr) deacylase 1 OS	Dtd1	0.243227	0.164365	0.204971	0.180019	0.233037	0.0984319	0.249163	0.0901394	0.171738	0.216098	0.296604	0.444808	0.837864
Q9DD18_S_197	Q9DD18	MOUSE D-tyrosyl-tRNA(Tyr) deacylase 1 OS	Dtd1	1.08225	1.20567	1.15047	1.12951	1.155	1.11948	1.11744	0.902303	1.1437	1.20796	0.438973	0.588119	0.97307
Q9DD18_S_204	Q9DD18	MOUSE D-tyrosyl-tRNA(Tyr) deacylase 1 OS	Dtd1	0.606333	0.490667	0.545874	0.550506	0.486719	0.470752	0.60674	0.389207	0.627345	0.659562	0.803161	0.874921	1.1115
Q9D2N4_S_570	Q9D2N4	MOUSE Dystrobrevin alpha OS	Dtna	0.139505	0.275377	0.192524	0.301982	0.229278	0.181593	0.17148	0.114449	0.189166	0.175739	0.106645	0.223394	0.766489
G3UYK9_S_338	G3UYK9	MOUSE Dystrobrevin beta (Fragment) OS	Dtnb	0.120596	0.0836916	0.159731	0.121206	0.0834209	0.0998231	0.0925499	0.0586911	0.107794	0.0872613	0.184418	0.321528	0.767436
I6L9G8_S_558	I6L9G8	MOUSE Dtx3l protein OS	Dtx3l	1.10639	1.0953	1.3299	0.964085	0.977778	1.04115	0.728024	0.834412	0.73222	0.834987	0.0174382	0.074454	0.761808
Q14A90_S_445	Q14A90	MOUSE Dihydrouridine synthase 2-like (SMM1	Dus2	1.2964	1.07693	0.965	1.01341	0.959131	1.24201	1.32328	1.18239	1.19538	1.4035	0.0279453	0.0978388	1.22557
Q14A90_T_338	Q14A90	MOUSE Dihydrouridine synthase 2-like (SMM1	Dus2	0.247939	0.291939	0.315066	0.254273	0.1845	0.227632	0.190332	0.289226	0.254714	0.0694196	0.274134	0.420936	0.895226
F6UIK0_S_285	F6UIK0	MOUSE Protein Dusp16 OS	Dusp16	0.390734	0.394691	0.374764	0.356138	0.314603	0.335723	0.361355	0.286963	0.339955	0.335211	0.109606	0.226874	0.895825
G3UX16_S_31	G3UX16	MOUSE Dual-specificity protein phosphatase 7 (Fragment) OS	Dusp7	0.110707	0.222157	0.238436	0.149596	0.206272	0.093112	0.0852555	0.111708	0.13347	0.0919364	0.0228539	0.0880287	0.451404
Q9JHU4_S_4366	Q9JHU4	MOUSE Cytoplasmic dynein 1 heavy chain 1 OS	Dync1h1	1.63279	1.73661	1.83578	1.76463	2.221	2.58321	2.61936	2.37061	2.81794	2.68426	0.000369615	0.0126412	1.48437
A2BFF8_S_95	A2BFF8	MOUSE Cytoplasmic dynein 1 intermediate chain 2 OS	Dync1i2	0.212364	0.118826	0.182637	0.118058	0.187467	0.231674	0.249917	0.160155	0.269622	0.13622	0.199084	0.337422	1.2685
A2BFF8_S_98	A2BFF8	MOUSE Cytoplasmic dynein 1 intermediate chain 2 OS	Dync1i2	0.357837	0.370762	0.40151	0.251942	0.292359	0.336968	0.283083	0.258237	0.348457	0.269069	0.313553	0.462786	0.791095
Q3TWG5_T_512	Q3TWG5	MOUSE Cytoplasmic dynein 1 light intermediate chain 1 OS	Dync1li1	0.544147	0.585522	0.429616	0.410303	0.613492	0.555238	0.549528	0.526866	0.604689	0.547517	0.395804	0.548874	1.00989
Q3TWG5_S_207	Q3TWG5	MOUSE Cytoplasmic dynein 1 light intermediate chain 1 OS	Dync1li1	0.73919	0.464491	0.561955	0.515402	0.594008	0.511614	0.64575	0.517632	0.588822	0.434771	0.566137	0.697063	0.921126
Q6PDL0_S_194	Q6PDL0	MOUSE Cytoplasmic dynein 1 light intermediate chain 2 OS	Dync1li2	0.399961	0.297957	0.524275	0.283595	0.269072	0.298451	0.362137	0.282423	0.202505	0.14401	0.154907	0.284708	0.947863
Q61158_Y_59	Q61158	MOUSE YRK (Fragment) OS	Dyrk1c	2.56363	2.41315	2.54607	1.92523	2.05681	2.28165	2.2845	2.53701	2.23709	2.18737	0.975938	0.986212	0.945507
E9Q423_S_224	E9Q423	MOUSE Dysferlin OS	Dysf	1.4445	1.41544	1.61593	1.58852	1.99871	1.93859	1.86966	2.59821	2.1116	2.99121	0.0287149	0.0997695	1.32929
E9Q423_S_166	E9Q423	MOUSE Dysferlin OS	Dysf	0.382683	0.261334	0.308867	0.245105	0.272846	0.309694	0.294063	0.306321	0.380946	0.21496	0.850121	0.9054	1.12269
Q9D4C5_S_165	Q9D4C5	MOUSE ELL-associated factor 1 OS	Eaf1	3.30828	2.96379	3.39797	2.55196	2.74539	2.69536	2.60349	2.5429	2.54035	2.53287	0.0625409	0.162064	0.85799
E0CYG0_S_107	E0CYG0	MOUSE E2F-associated phosphoprotein (Fragment) OS	Eapp	1.28249	0.994335	1.05144	1.07398	1.1613	0.971302	0.960393	0.936417	1.19326	1.0241	0.199461	0.337808	0.904391
E0CYG0_S_105	E0CYG0	MOUSE E2F-associated phosphoprotein (Fragment) OS	Eapp	1.28249	0.994335	1.05144	1.07398	1.1613	0.971302	0.960393	0.936417	1.19326	1.0241	0.199461	0.337808	0.904391
Q9D0V7_S_36	Q9D0V7	MOUSE Receptor-binding cancer antigen expressed on SiSo cells OS	Ebag9	1.48782	1.41189	1.91545	1.94391	2.17583	2.2576	2.3343	2.15158	2.15856	2.36775	0.0297323	0.101747	1.17862
Q6P3E8_S_103	Q6P3E8	MOUSE Ebf3 protein (Fragment) OS	Ebf3	0.188995	0.118266	0.243165	0.129521	0.184338	0.155526	0.182132	0.114497	0.266024	0.0487232	0.661445	0.771572	0.843702
P42125_S_77	P42125	MOUSE Enoyl-CoA delta isomerase 1	Eci1	0.346471	1.02163	1.10196	1.28713	1.19736	1.80725	1.87002	2.02857	1.90923	2.03878	0.00375731	0.0335019	1.73258
P42125_S_200	P42125	MOUSE Enoyl-CoA delta isomerase 1	Eci1	0.47059	0.513813	0.357249	0.425982	0.562667	0.602448	0.583645	0.448051	0.531293	0.71372	0.0881067	0.198415	1.24024
P42125_S_221	P42125	MOUSE Enoyl-CoA delta isomerase 1	Eci1	0.90873	0.849206	1.09085	1.01185	0.958688	1.27389	1.04033	0.94876	1.38591	1.03116	0.113003	0.232143	1.08516
P42125_T_249	P42125	MOUSE Enoyl-CoA delta isomerase 1	Eci1	0.762289	0.584233	0.871631	0.616354	0.654821	0.184437	0.332342	0.921776	0.159681	0.759441	0.228034	0.370111	0.507531
P42125_S_266	P42125	MOUSE Enoyl-CoA delta isomerase 1	Eci1	1.32814	1.18983	1.42629	0.921548	1.08046	0.959134	1.1683	1.25415	1.19792	1.3723	0.99235	0.995367	1.0068
Q3TCD4_S_86	Q3TCD4	MOUSE Enoyl-CoA delta isomerase 2	Eci2	0.234808	0.172299	0.323515	0.242113	0.282194	0.263489	0.387048	0.28958	0.286881	0.296604	0.143792	0.272006	1.19605
Q5FW85_S_185	Q5FW85	MOUSE Extracellular matrix protein 2 OS	Ecm2	0.554178	0.560412	0.655271	0.677383	0.783089	0.607447	0.409265	0.56562	0.543639	0.416797	0.0463474	0.13285	0.82964
D6RE33_S_822	D6RE33	MOUSE Enhancer of mRNA-decapping protein 4 OS	Edc4	1.06982	0.888304	0.833438	0.854553	0.794257	0.816044	0.688419	0.609542	0.632478	0.690664	0.0112179	0.0590829	0.805589
D6RE33_S_673	D6RE33	MOUSE Enhancer of mRNA-decapping protein 4 OS	Edc4	0.295847	0.217079	0.193518	0.377659	0.275346	0.308119	0.284642	0.36483	0.341015	0.290992	0.247883	0.392669	1.11903
Q8BL66_S_52	Q8BL66	MOUSE Early endosome antigen 1 OS	Eea1	0.452637	0.424952	0.458081	0.416378	0.437897	0.628387	0.555702	0.486485	0.597901	0.662456	0.00680564	0.0455913	1.36539
A0A087WS46_S_42	A0A087WS46	MOUSE Elongation factor 1-beta OS	Eef1b2	1.52789	1.26278	1.40328	1.15057	1.05955	1.05025	1.07116	1.08646	0.813804	0.968322	0.025562	0.0934895	0.831695
A0A087WS46_S_65	A0A087WS46	MOUSE Elongation factor 1-beta OS	Eef1b2	16.2255	14.5804	14.3507	12.055	10.2796	10.3407	10.9636	9.3833	9.99585	9.75632	0.0286316	0.099582	0.696542
A0A087WS46_S_49	A0A087WS46	MOUSE Elongation factor 1-beta OS	Eef1b2	0.328947	0.485468	0.204728	0.510401	0.228038	0.245016	0.32089	0.148668	0.264522	0.186414	0.145192	0.273439	0.744851
A0A0R4J1L2_S_109	A0A0R4J1L2	MOUSE Elongation factor 1-delta OS	Eef1d	2.20225	2.35176	2.23825	1.73191	2.33869	3.43368	2.8231	2.85006	3.23205	3.08432	0.000496761	0.0141994	1.37801
A0A0R4J1L2_S_138	A0A0R4J1L2	MOUSE Elongation factor 1-delta OS	Eef1d	21.5366	19.8216	21.3636	19.0514	17.8719	17.4773	18.4802	16.9581	14.6665	18.2931	0.0224125	0.0868693	0.881729
A0A0R4J1L2_T_123	A0A0R4J1L2	MOUSE Elongation factor 1-delta OS	Eef1d	2.54807	2.54081	2.27692	1.82277	1.65563	1.49513	1.69143	1.37515	1.35956	1.84059	0.0247254	0.0918603	0.656647
Q6P9L9_S_264	Q6P9L9	MOUSE Eef2 protein (Fragment) OS	Eef2	0.784899	0.669738	0.730706	0.569824	0.59017	0.556748	0.591008	0.545812	0.480298	0.504936	0.0270832	0.0964121	0.814965
F6ZEU2_S_38	F6ZEU2	MOUSE Eukaryotic elongation factor 2 kinase (Fragment) OS	Eef2k	0.335233	0.347514	0.29826	0.28449	0.315553	0.225109	0.214959	0.244907	0.169188	0.157785	0.000765214	0.0170856	0.681213
F6ZEU2_S_13	F6ZEU2	MOUSE Eukaryotic elongation factor 2 kinase (Fragment) OS	Eef2k	0.6819	0.540616	0.481728	0.515402	0.419225	0.293876	0.314616	0.216162	0.358779	0.27813	0.00295206	0.0295198	0.570187
F6ZEU2_S_42	F6ZEU2	MOUSE Eukaryotic elongation factor 2 kinase (Fragment) OS	Eef2k	0.503769	0.424675	0.505855	0.487457	0.512284	0.632537	0.653479	0.590595	0.509444	0.595985	0.0076539	0.0483412	1.18305
Q3TGW2_S_173	Q3TGW2	MOUSE Endonuclease/exonuclease/phosphatase family domain-containing protein 1 OS	Eepd1	0.850521	1.07145	0.936222	1.10716	1.23559	1.15193	1.18339	1.27143	1.24519	1.56372	0.0406354	0.123209	1.16215
Q8C845_S_74	Q8C845	MOUSE EF-hand domain-containing protein D2 OS	Efhd2	0.141656	0.101825	0.0899298	0.0681467	0.12166	0.0945174	0.0859735	0.118186	0.0931026	0.0650732	0.413774	0.566733	0.914337
Q8BG67_S_360	Q8BG67	MOUSE Protein EFR3 homolog A OS	Efr3a	1.08158	1.08554	1.07937	1.07206	1.14191	1.1592	1.06599	1.18191	1.06895	1.53291	0.272909	0.420002	1.07176
Q6ZQ18_S_709	Q6ZQ18	MOUSE Protein EFR3 homolog B OS	Efr3b	0.241352	0.49483	0.633265	0.581755	0.809657	1.54338	1.31258	1.7914	1.34701	1.27208	0.000151007	0.00945225	2.31542
Q6ZQ18_S_216	Q6ZQ18	MOUSE Protein EFR3 homolog B OS	Efr3b	0.55498	0.545001	0.608031	0.424578	0.446694	0.442601	0.386874	0.371973	0.395337	0.416405	0.0275035	0.0972477	0.725387
Q5FW97_S_79	Q5FW97	MOUSE Alpha-enolase OS	EG433182	4.2637	4.08638	4.2668	3.21305	4.62168	1.31181	1.39879	2.73887	1.08618	1.3856	0.000198062	0.0102996	0.324975
Q5FW97_S_176	Q5FW97	MOUSE Alpha-enolase OS	EG433182	0.50255	0.516355	0.711503	0.63971	0.602766	0.862075	0.822417	0.670448	0.717329	0.598487	0.0564273	0.151885	1.19006
Q5FW97_S_419	Q5FW97	MOUSE Alpha-enolase OS	EG433182	3.12998	4.02306	4.20734	4.23766	5.85988	4.18624	5.88126	7.13699	4.8488	6.47396	0.0769003	0.182662	1.39786
Q5FW97_S_268	Q5FW97	MOUSE Alpha-enolase OS	EG433182	1.65754	1.56377	1.58795	0.994279	1.4449	0.703327	1.23241	1.4051	0.753603	1.31314	0.0888417	0.199114	0.788106
Q5FW97_S_263	Q5FW97	MOUSE Alpha-enolase OS	EG433182	2.40978	2.17398	2.46249	1.84548	2.68074	2.63961	2.65114	2.46017	2.43547	2.68122	0.147347	0.275972	1.09537
Q5FW97_S_373	Q5FW97	MOUSE Alpha-enolase OS	EG433182	0.331943	0.547622	0.261278	0.460613	0.519566	0.376565	0.317657	0.337616	0.394467	0.284703	0.220031	0.361899	0.732971
Q5FW97_S_40	Q5FW97	MOUSE Alpha-enolase OS	EG433182	1.64179	1.70335	1.25817	1.52932	1.58753	1.44882	1.63683	1.52395	1.33377	1.38579	0.430989	0.581027	0.912623
Q5FW97_T_41	Q5FW97	MOUSE Alpha-enolase OS	EG433182	0.142054	0.177227	0.0985842	0.117255	0.090191	0.114189	0.105241	0.144673	0.125656	0.0787795	0.572765	0.701599	0.973849
Q5FW97_Y_25	Q5FW97	MOUSE Alpha-enolase OS	EG433182	0.579979	0.539748	0.455584	0.447912	0.487679	0.497889	0.472193	0.501173	0.855975	0.376635	0.672578	0.779486	1.02094
Q5FW97_Y_44	Q5FW97	MOUSE Alpha-enolase OS	EG433182	0.0656043	0.0990238	0.118358	0.0610021	0.208451	0.0993326	0.1359	0.0883835	0.138909	0.13725	0.755013	0.840782	1.3724
Q5FW97_T_272	Q5FW97	MOUSE Alpha-enolase OS	EG433182	1.99129	2.23531	2.42054	1.50078	1.65641	1.93968	1.90057	1.78714	2.01283	1.92306	0.796504	0.870518	0.965734
Q9EP98_T_695	Q9EP98	MOUSE Receptor protein-tyrosine kinase OS	Egfr	0.370673	0.294957	0.258093	0.20433	0.173833	0.257684	0.15107	0.188762	0.270479	0.136916	0.216365	0.357404	0.73137
Q69ZW3_S_1038	Q69ZW3	MOUSE EH domain-binding protein 1 OS	Ehbp1	0.93906	0.905715	0.907762	0.842714	0.784516	0.597166	0.573858	0.565955	0.438042	0.403866	0.000123808	0.0088426	0.624871
Q69ZW3_S_1061	Q69ZW3	MOUSE EH domain-binding protein 1 OS	Ehbp1	0.073919	0.266871	0.388222	0.558215	0.635534	0.819016	0.811624	0.815513	0.80481	0.630766	0.014563	0.0677881	2.09062
E9QP49_S_370	E9QP49	MOUSE EH domain-binding protein 1-like protein 1 OS	Ehbp1l1	2.63318	3.31344	3.0172	4.68093	4.00696	6.0075	6.21146	6.06575	5.73167	8.34595	0.0014146	0.0213129	1.83065
E9QP49_S_367	E9QP49	MOUSE EH domain-binding protein 1-like protein 1 OS	Ehbp1l1	1.85361	1.74131	1.53256	1.81777	1.5435	2.57811	2.73438	3.63955	3.02981	3.96071	0.00383676	0.0337575	1.73997
E9QP49_S_1382	E9QP49	MOUSE EH domain-binding protein 1-like protein 1 OS	Ehbp1l1	1.33506	1.54045	1.50807	1.51037	2.48349	2.25618	2.14447	2.60443	2.58956	1.63004	0.0702187	0.173194	1.4938
E9QP49_S_606	E9QP49	MOUSE EH domain-binding protein 1-like protein 1 OS	Ehbp1l1	0.429115	0.300547	0.298281	0.336246	0.449061	0.433688	0.448586	0.350525	0.532948	0.411882	0.133483	0.259053	1.28979
E9QP49_S_191	E9QP49	MOUSE EH domain-binding protein 1-like protein 1 OS	Ehbp1l1	0.11279	0.0723114	0.209325	0.10108	0.126113	0.081114	0.0811486	0.102014	0.118282	0.0789904	0.245912	0.39043	0.719466
E9QP49_S_1462	E9QP49	MOUSE EH domain-binding protein 1-like protein 1 OS	Ehbp1l1	0.665479	0.813481	0.832591	0.563033	0.80582	0.951399	0.821822	0.922494	0.891315	0.595151	0.261446	0.407332	1.1061
E9QP49_S_284	E9QP49	MOUSE EH domain-binding protein 1-like protein 1 OS	Ehbp1l1	0.204368	0.160997	0.130208	0.0954908	0.147614	0.146561	0.135571	0.115899	0.217507	0.229181	0.486784	0.629216	0.992865
Q3T9A1_S_435	Q3T9A1	MOUSE Putative uncharacterized protein (Fragment) OS	Ehd1	0.372285	0.368859	0.385503	0.338554	0.388514	0.557644	0.422962	0.521794	0.503971	0.423081	0.0105628	0.0571349	1.35373
Q8BH64_S_484	Q8BH64	MOUSE EH domain-containing protein 2 OS	Ehd2	0.222376	0.325712	0.453146	0.384836	0.497573	0.693848	0.661162	0.635521	0.704219	0.9695	0.00198026	0.0248352	1.80297
Q8BH64_S_438	Q8BH64	MOUSE EH domain-containing protein 2 OS	Ehd2	33.625	26.1955	29.6742	24.9442	26.03	24.2936	23.5749	22.4636	24.5558	20.9014	0.0329077	0.108053	0.89996
Q8BH64_S_468	Q8BH64	MOUSE EH domain-containing protein 2 OS	Ehd2	3.88902	3.54123	4.34208	3.36315	4.37818	4.08796	4.40994	3.75547	3.79347	4.19834	0.561724	0.693877	1.05115
Q61070_S_320	Q61070	MOUSE Etoposide-induced protein 2.4 OS	Ei24	0.425193	0.754019	0.615702	0.878322	0.952391	1.43594	1.3312	1.37539	1.7122	1.102	0.00120618	0.0203824	1.82408
Q61070_S_56	Q61070	MOUSE Etoposide-induced protein 2.4 OS	Ei24	0.23588	0.316735	0.31321	0.309875	0.235389	0.220912	0.375344	0.12076	0.209738	0.221769	0.292115	0.440394	0.712906
Q7TQC8_S_551	Q7TQC8	MOUSE Eukaryotic translation initiation factor 2 alpha kinase 3 OS	Eif2ak3	0.356011	0.433284	0.407197	0.347998	0.435398	0.210979	0.244054	0.399972	0.211546	0.359019	0.0463513	0.13285	0.599352
Q61749_S_21	Q61749	MOUSE Translation initiation factor eIF-2B subunit delta OS	Eif2b4	0.621302	0.601083	0.557988	0.45853	0.672927	0.610654	0.599011	0.606049	0.525269	0.544623	0.90039	0.941594	0.996553
Q8CHW4_S_540	Q8CHW4	MOUSE Translation initiation factor eIF-2B subunit epsilon OS	Eif2b5	2.89065	2.94758	3.04222	2.81567	3.17457	4.17657	3.7486	4.24076	4.13979	3.53637	0.000815469	0.0175091	1.40447
Q8CHW4_S_713	Q8CHW4	MOUSE Translation initiation factor eIF-2B subunit epsilon OS	Eif2b5	0.281798	0.333953	0.224047	0.352857	0.400204	0.366567	0.274846	0.0889768	0.400029	0.192443	0.434204	0.583797	0.823008
Q6ZWX6_S_158	Q6ZWX6	MOUSE Eukaryotic translation initiation factor 2 subunit 1 OS	Eif2s1	0.336048	0.430453	0.339892	0.349099	0.351691	0.299856	0.364529	0.277667	0.349806	0.293366	0.105735	0.222159	0.858943
Q3ULL5_S_67	Q3ULL5	MOUSE Eif2s2 protein OS	Eif2s2	0.484438	0.376498	0.546138	0.37436	0.507906	0.423713	0.497987	0.407201	0.64109	0.374888	0.85591	0.909747	0.874649
Q8JZQ9_S_727	Q8JZQ9	MOUSE Eukaryotic translation initiation factor 3 subunit B OS	Eif3b	0.468605	0.47422	0.818361	0.651549	0.844443	1.01474	1.17836	1.26544	0.995046	1.35881	0.00147273	0.0217555	1.80855
Q8JZQ9_T_74	Q8JZQ9	MOUSE Eukaryotic translation initiation factor 3 subunit B OS	Eif3b	1.35816	1.22067	1.02795	0.860564	1.19053	0.831702	0.860741	0.911968	0.849866	0.71063	0.0216259	0.085326	0.713858
Q8JZQ9_S_123	Q8JZQ9	MOUSE Eukaryotic translation initiation factor 3 subunit B OS	Eif3b	2.31677	2.1788	2.00649	1.47274	1.84018	2.88749	2.31272	2.10832	2.62304	2.62579	0.0253556	0.0929938	1.30727
Q8JZQ9_S_75	Q8JZQ9	MOUSE Eukaryotic translation initiation factor 3 subunit B OS	Eif3b	2.9896	2.71022	2.78126	2.55329	2.62991	2.60622	2.45508	2.6051	2.59325	2.24442	0.0534634	0.146219	0.956843
Q8JZQ9_S_79	Q8JZQ9	MOUSE Eukaryotic translation initiation factor 3 subunit B OS	Eif3b	2.42491	1.6748	2.03268	1.70176	1.7894	1.78239	1.56965	1.6504	1.75438	1.43499	0.115576	0.235645	0.92232
Q8JZQ9_S_143	Q8JZQ9	MOUSE Eukaryotic translation initiation factor 3 subunit B OS	Eif3b	0.805302	0.472136	0.661513	0.575652	0.36375	0.522932	0.480654	0.453549	0.366653	0.41872	0.175824	0.309796	0.787887
Q8JZQ9_S_111	Q8JZQ9	MOUSE Eukaryotic translation initiation factor 3 subunit B OS	Eif3b	0.28344	0.330844	0.227168	0.257164	0.244457	0.493173	0.309832	0.316995	0.350875	0.207611	0.231129	0.373616	1.23266
Q8JZQ9_S_68	Q8JZQ9	MOUSE Eukaryotic translation initiation factor 3 subunit B OS	Eif3b	0.778771	0.773659	0.946273	0.786594	0.699397	0.81944	0.994373	0.990816	0.984397	0.674524	0.246713	0.391361	1.26404
Q8JZQ9_T_72	Q8JZQ9	MOUSE Eukaryotic translation initiation factor 3 subunit B OS	Eif3b	0.298985	0.18233	0.231231	0.206395	0.235492	0.283599	0.191201	0.203048	0.30727	0.294338	0.447213	0.596342	1.22648
Q8JZQ9_S_120	Q8JZQ9	MOUSE Eukaryotic translation initiation factor 3 subunit B OS	Eif3b	1.78015	1.99692	1.67423	1.21545	1.73386	2.08418	1.53832	1.78322	2.09963	1.56014	0.473579	0.618845	1.02847
Q8JZQ9_S_88	Q8JZQ9	MOUSE Eukaryotic translation initiation factor 3 subunit B OS	Eif3b	2.88562	2.49255	3.33825	2.51796	2.39315	2.909	2.66843	2.59912	2.29208	2.40528	0.486857	0.629216	1.03223
Q8JZQ9_S_84	Q8JZQ9	MOUSE Eukaryotic translation initiation factor 3 subunit B OS	Eif3b	0.213914	0.0591335	0.164011	0.145609	0.068262	0.15613	0.120744	0.041079	0.120891	0.108684	0.572818	0.701599	0.829239
Q8R1B4_S_39	Q8R1B4	MOUSE Eukaryotic translation initiation factor 3 subunit C OS	Eif3c	4.64953	3.95866	4.12476	3.80715	4.32332	3.60167	3.38127	3.43161	3.55508	2.79881	0.00408665	0.0350505	0.831954
Q8R1B4_T_522	Q8R1B4	MOUSE Eukaryotic translation initiation factor 3 subunit C OS	Eif3c	0.143187	0.156352	0.287283	0.320094	0.348695	0.402886	0.355428	0.425804	0.462225	0.442527	0.0135084	0.0648403	1.48217
Q8R1B4_S_18	Q8R1B4	MOUSE Eukaryotic translation initiation factor 3 subunit C OS	Eif3c	0.891206	0.883244	1.02446	0.673758	0.722866	1.0419	0.951978	0.793983	1.06204	1.20517	0.100838	0.215268	1.17963
Q8R1B4_S_11	Q8R1B4	MOUSE Eukaryotic translation initiation factor 3 subunit C OS	Eif3c	0.570354	0.502258	0.499158	0.332547	0.331027	0.476148	0.456081	0.545238	0.632902	0.557132	0.181075	0.316603	1.09232
Q8R1B4_S_166	Q8R1B4	MOUSE Eukaryotic translation initiation factor 3 subunit C OS	Eif3c	2.25654	1.74944	2.24243	2.33872	2.027	2.16672	2.03887	1.97058	2.00125	2.22299	0.728914	0.822928	0.909224
O70194_S_161	O70194	MOUSE Eukaryotic translation initiation factor 3 subunit D OS	Eif3d	0.566291	0.580455	0.671564	0.552571	0.650589	0.730068	0.679638	0.72102	0.564216	0.678252	0.102612	0.217461	1.17087
Q544H0_S_42	Q544H0	MOUSE Eukaryotic translation initiation factor 3 subunit G OS	Eif3g	2.70579	1.9177	1.90947	1.73659	1.95438	2.06452	2.14995	2.2122	2.19331	2.00312	0.668072	0.775715	1.12111
Q544H0_T_41	Q544H0	MOUSE Eukaryotic translation initiation factor 3 subunit G OS	Eif3g	0.278495	0.331838	0.155409	0.29436	0.255227	0.321079	0.206251	0.141204	0.313248	0.277237	0.810243	0.880446	0.995482
Q8BTX5_S_183	Q8BTX5	MOUSE Eukaryotic translation initiation factor 3 subunit H OS	Eif3h	0.538774	0.556731	0.579518	0.413107	0.585447	0.70078	0.549436	0.583275	0.792125	0.542023	0.133787	0.259495	1.04768
Q8BTX5_S_31	Q8BTX5	MOUSE Eukaryotic translation initiation factor 3 subunit H OS	Eif3h	0.537953	0.290396	0.454653	0.354881	0.378791	0.305407	0.357778	0.507632	0.384353	0.375192	0.758568	0.842669	0.990499
Q3UGC0_S_497	Q3UGC0	MOUSE Putative uncharacterized protein OS	Eif4b	0.774299	1.02596	0.87634	0.884609	0.675879	0.547457	0.413056	0.454764	0.432145	0.347274	0.000768741	0.017095	0.493125
Q3UGC0_S_442	Q3UGC0	MOUSE Putative uncharacterized protein OS	Eif4b	1.32397	1.5428	1.44967	1.38092	0.974384	0.704836	0.796074	0.984118	0.630187	0.513178	0.00141847	0.021324	0.51041
Q3UGC0_S_409	Q3UGC0	MOUSE Putative uncharacterized protein OS	Eif4b	0.71082	0.633772	0.652573	0.412253	0.449361	0.326465	0.207875	0.230487	0.19419	0.0982941	0.00149752	0.021853	0.327996
Q3UGC0_S_498	Q3UGC0	MOUSE Putative uncharacterized protein OS	Eif4b	2.38791	2.42333	2.09235	2.42568	2.387	2.15049	1.53805	1.61227	1.76464	1.61694	0.00256216	0.027521	0.677139
Q3UGC0_S_422	Q3UGC0	MOUSE Putative uncharacterized protein OS	Eif4b	0.33236	0.44864	0.383773	0.400148	0.35485	0.346282	0.367071	0.240534	0.1957	0.361643	0.0877063	0.198	0.902311
Q3UGC0_S_93	Q3UGC0	MOUSE Putative uncharacterized protein OS	Eif4b	1.03164	0.92921	0.957594	0.756447	1.10152	0.889429	0.849262	0.908045	0.789197	0.804818	0.144479	0.272901	0.886871
Q3UGC0_S_504	Q3UGC0	MOUSE Putative uncharacterized protein OS	Eif4b	1.20633	1.43418	1.24786	1.48798	1.50256	1.53626	1.20506	1.15545	1.28006	1.09415	0.254816	0.400576	0.840247
Q3UGC0_S_445	Q3UGC0	MOUSE Putative uncharacterized protein OS	Eif4b	3.18328	4.04084	2.76037	2.75822	2.71887	2.58415	2.01692	2.21425	4.33673	1.3152	0.330231	0.480717	0.802158
Q3TII9_T_69	Q3TII9	MOUSE Putative uncharacterized protein OS	Eif4ebp1	2.61259	2.40038	2.42255	2.24167	2.62553	2.59202	2.36069	2.25396	1.78628	2.8565	0.657106	0.768221	0.974465
A8Y5K6_S_774	A8Y5K6	MOUSE Eukaryotic translation initiation factor 4E transporter OS	Eif4enif1	1.47164	1.38026	1.43729	1.27171	1.41203	1.54413	1.68316	1.79576	1.45159	1.54542	0.0221821	0.0864682	1.09447
A8Y5K6_S_76	A8Y5K6	MOUSE Eukaryotic translation initiation factor 4E transporter OS	Eif4enif1	1.50417	1.69106	1.69872	1.78633	1.68839	1.92893	2.03443	1.91642	1.6506	1.94798	0.0258566	0.0940617	1.14066
A8Y5K6_S_77	A8Y5K6	MOUSE Eukaryotic translation initiation factor 4E transporter OS	Eif4enif1	0.804383	0.77872	0.772285	0.635443	0.649359	0.768694	0.578339	0.556673	0.682455	0.587891	0.118874	0.239933	0.761235
A8Y5K6_S_388	A8Y5K6	MOUSE Eukaryotic translation initiation factor 4E transporter OS	Eif4enif1	0.687353	0.666123	0.600149	0.384716	0.503231	0.555238	0.515457	0.401144	0.582501	0.511216	0.420081	0.572036	0.858881
A0A0J9YUS5_S_934	A0A0J9YUS5	MOUSE Eukaryotic translation initiation factor 4 gamma 1 OS	Eif4g1	5.26997	5.42802	6.39084	4.78831	5.33195	6.24425	6.4136	7.10972	5.6587	6.02019	0.0445636	0.129636	1.1711
A0A0J9YUS5_S_892	A0A0J9YUS5	MOUSE Eukaryotic translation initiation factor 4 gamma 1 OS	Eif4g1	1.03495	1.16145	1.14877	1.12616	1.14865	0.899663	0.700355	1.07038	1.18931	0.484843	0.113904	0.233501	0.783232
A0A0J9YUS5_S_1300	A0A0J9YUS5	MOUSE Eukaryotic translation initiation factor 4 gamma 1 OS	Eif4g1	3.19021	2.47002	2.70112	2.39856	2.72211	2.52312	2.12654	2.72787	2.37035	2.87283	0.393437	0.546605	0.934101
F7CBP1_T_469	F7CBP1	MOUSE Eukaryotic translation initiation factor 4 gamma 2 OS	Eif4g2	0.334682	0.379823	0.394411	0.387492	0.295877	0.546136	0.367789	0.389886	0.239958	0.505182	0.412098	0.565379	1.02649
Z4YKC4_S_1139	Z4YKC4	MOUSE Eukaryotic translation initiation factor 4 gamma 3 OS	Eif4g3	0.685699	0.74179	0.571319	0.781363	0.595484	0.427675	0.296542	0.414024	0.336281	0.194224	0.00040443	0.0130529	0.490421
Z4YKC4_S_274	Z4YKC4	MOUSE Eukaryotic translation initiation factor 4 gamma 3 OS	Eif4g3	0.961915	1.03542	0.918871	1.16998	1.39196	1.45646	1.51866	1.23363	1.76248	1.38579	0.0150546	0.0687129	1.40663
Z4YKC4_S_1564	Z4YKC4	MOUSE Eukaryotic translation initiation factor 4 gamma 3 OS	Eif4g3	0.793232	0.548827	0.516319	0.652926	0.486778	0.455213	0.436851	0.455778	0.461291	0.372543	0.0408024	0.123605	0.829428
Z4YKC4_S_477	Z4YKC4	MOUSE Eukaryotic translation initiation factor 4 gamma 3 OS	Eif4g3	0.155338	0.201596	0.179426	0.155993	0.138364	0.132271	0.1396	0.131645	0.0737354	0.146904	0.0428948	0.127116	0.847928
Z4YKC4_S_479	Z4YKC4	MOUSE Eukaryotic translation initiation factor 4 gamma 3 OS	Eif4g3	0.537512	0.445086	0.534712	0.38351	0.461238	0.433532	0.534527	0.42932	0.527008	0.406819	0.879785	0.926454	0.939931
Q05CH7_S_246	Q05CH7	MOUSE Eif5 protein OS	Eif5	0.481588	0.411277	0.30665	0.244169	0.344523	0.273096	0.316481	0.35418	0.336904	0.375781	0.579593	0.706713	0.977888
Q05CH7_S_245	Q05CH7	MOUSE Eif5 protein OS	Eif5	0.216132	0.125212	0.164053	0.108422	0.119899	0.121749	0.163514	0.17393	0.171942	0.126948	0.836849	0.898206	1.30589
Q05D44_S_215	Q05D44	MOUSE Eukaryotic translation initiation factor 5B OS	Eif5b	6.28042	5.9701	5.75445	6.07498	5.86529	4.74261	4.43596	4.41186	4.78177	4.83548	5.63252e-06	0.00618519	0.794394
Q05D44_S_108	Q05D44	MOUSE Eukaryotic translation initiation factor 5B OS	Eif5b	5.98496	5.068	4.65281	5.4633	5.6124	3.91294	3.11035	3.35477	4.2282	2.64678	0.000887433	0.01812	0.614056
Q05D44_S_191	Q05D44	MOUSE Eukaryotic translation initiation factor 5B OS	Eif5b	3.54117	3.14102	3.2572	2.96581	3.30471	4.91617	4.8413	3.94145	4.15786	4.45745	0.0012494	0.0204274	1.36849
Q05D44_S_137	Q05D44	MOUSE Eukaryotic translation initiation factor 5B OS	Eif5b	5.39914	4.97131	3.57545	4.6947	4.79502	3.25451	2.30188	2.71093	3.53582	2.54259	0.00168006	0.0229909	0.565364
Q05D44_S_584	Q05D44	MOUSE Eukaryotic translation initiation factor 5B OS	Eif5b	0.34125	0.207608	0.197449	0.140019	0.264379	0.362332	0.437715	0.391767	0.366059	0.520684	0.00350196	0.0323148	1.88705
Q05D44_S_114	Q05D44	MOUSE Eukaryotic translation initiation factor 5B OS	Eif5b	11.6852	10.2663	8.75599	10.0057	10.8489	8.6731	7.38085	7.66137	8.65903	7.51346	0.00506517	0.0390643	0.746267
Q05D44_S_183	Q05D44	MOUSE Eukaryotic translation initiation factor 5B OS	Eif5b	1.88106	1.70245	1.96904	1.86907	1.77661	2.20082	2.23218	2.1078	1.88093	2.20116	0.00823053	0.0501341	1.17749
Q05D44_S_571	Q05D44	MOUSE Eukaryotic translation initiation factor 5B OS	Eif5b	0.39816	0.592745	0.530427	0.78531	0.742399	1.94996	2.49789	1.9902	1.3168	3.40014	0.00846375	0.0511469	3.35759
Q05D44_S_591	Q05D44	MOUSE Eukaryotic translation initiation factor 5B OS	Eif5b	0.749851	0.538061	0.621256	0.366784	0.660036	1.34629	1.58767	1.07297	0.784658	1.78359	0.0119485	0.0607599	2.16704
Q05D44_S_585	Q05D44	MOUSE Eukaryotic translation initiation factor 5B OS	Eif5b	0.176274	0.233351	0.113047	0.165367	0.216063	0.730398	0.951612	0.364366	0.388863	1.115	0.023114	0.0887296	4.14353
Q05D44_S_139	Q05D44	MOUSE Eukaryotic translation initiation factor 5B OS	Eif5b	2.44624	2.35905	1.28891	2.01958	1.90158	1.60002	1.11186	1.16162	1.51442	1.20262	0.0250972	0.0924633	0.595479
Q05D44_S_294	Q05D44	MOUSE Eukaryotic translation initiation factor 5B OS	Eif5b	0.570409	0.603529	0.518234	0.502967	0.510661	0.596222	0.371539	0.338396	0.301942	0.334211	0.0422835	0.126183	0.65298
Q05D44_S_165	Q05D44	MOUSE Eukaryotic translation initiation factor 5B OS	Eif5b	16.641	15.5467	12.4532	13.3591	14.7821	13.6595	11.6637	12.054	13.6321	11.3477	0.0534625	0.146219	0.815448
Q05D44_S_1164	Q05D44	MOUSE Eukaryotic translation initiation factor 5B OS	Eif5b	0.791026	0.796612	0.768953	0.657606	0.764737	0.799396	0.881229	0.725613	0.854023	0.940409	0.098855	0.2123	1.11063
Q05D44_S_184	Q05D44	MOUSE Eukaryotic translation initiation factor 5B OS	Eif5b	0.787227	0.725705	0.786833	0.636865	0.661955	0.616879	0.582959	0.677959	0.658909	0.735992	0.148555	0.277015	0.907958
Q05D44_T_287	Q05D44	MOUSE Eukaryotic translation initiation factor 5B OS	Eif5b	0.568767	0.473798	0.424268	0.371772	0.629138	0.579904	0.667839	0.401819	0.656576	0.577638	0.248395	0.393039	1.22395
Q05D44_S_187	Q05D44	MOUSE Eukaryotic translation initiation factor 5B OS	Eif5b	1.82598	1.68443	1.75474	1.4375	1.50566	1.72806	1.70977	1.47266	1.51908	1.88666	0.842843	0.901769	1.01504
B1ATP7_S_814	B1ATP7	MOUSE Zinc phosphodiesterase ELAC protein 2 OS	Elac2	3.32053	3.12295	2.56739	2.71504	2.60777	1.89049	1.9517	1.59524	2.04927	1.71202	0.000857593	0.017942	0.696303
B1ATP7_S_191	B1ATP7	MOUSE Zinc phosphodiesterase ELAC protein 2 OS	Elac2	0.867494	1.02397	1.03462	1.01135	1.07997	1.29394	1.30028	1.43735	1.20195	1.56279	0.00234709	0.0265495	1.26984
B1ATP7_S_195	B1ATP7	MOUSE Zinc phosphodiesterase ELAC protein 2 OS	Elac2	1.20259	1.1097	1.22045	0.841292	0.985208	0.74483	0.932313	1.03105	0.827423	0.756203	0.0465384	0.133218	0.745626
B1ATP7_S_796	B1ATP7	MOUSE Zinc phosphodiesterase ELAC protein 2 OS	Elac2	0.6694	0.607264	0.476416	0.334328	0.318967	0.361992	0.32368	0.34386	0.405969	0.409247	0.188635	0.326042	0.759823
B1ATP7_S_200	B1ATP7	MOUSE Zinc phosphodiesterase ELAC protein 2 OS	Elac2	1.52219	1.51623	1.68132	1.63064	1.43191	1.46811	1.80311	1.93369	1.71556	1.34934	0.438234	0.587591	1.12703
Q3UQ47_S_244	Q3UQ47	MOUSE Putative uncharacterized protein (Fragment) OS	Elf1	1.0488	0.780708	0.759695	0.725978	0.557746	0.818355	0.71563	0.593561	0.611223	0.631698	0.303144	0.452423	0.831515
O08856_S_310	O08856	MOUSE RNA polymerase II elongation factor ELL OS	Ell	1.25345	1.31212	1.16872	1.05485	1.03146	1.07775	0.861335	1.06531	0.845793	1.06035	0.0430568	0.127125	0.907278
Q3TSL9_S_40	Q3TSL9	MOUSE Putative uncharacterized protein (Fragment) OS	Ell2	1.12098	1.38912	1.33842	1.31521	1.26428	1.52206	1.54751	1.40783	1.81538	1.19987	0.104877	0.220708	1.15727
F6YXR3_S_77	F6YXR3	MOUSE Engulfment and cell motility protein 2 (Fragment) OS	Elmo2	0.247926	0.341604	0.377107	0.241815	0.343514	0.386696	0.341497	0.302446	0.405116	0.410488	0.12829	0.252793	1.132
Q8BUZ9_S_915	Q8BUZ9	MOUSE Putative uncharacterized protein (Fragment) OS	Elmsan1	0.389331	0.29521	0.296663	0.274005	0.330407	0.783833	0.749015	1.13957	1.11371	1.27708	0.0021904	0.025674	3.75413
Q8BUZ9_S_456	Q8BUZ9	MOUSE Putative uncharacterized protein (Fragment) OS	Elmsan1	0.333432	0.297614	0.151675	0.245973	0.249594	0.183545	0.185356	0.22431	0.285515	0.144172	0.226887	0.369023	0.742631
Q8BUZ9_S_653	Q8BUZ9	MOUSE Putative uncharacterized protein (Fragment) OS	Elmsan1	0.184877	0.244671	0.293415	0.0799397	0.1814	0.137878	0.247832	0.14517	0.247544	0.122361	0.722767	0.818294	0.785227
Q8CB77_S_125	Q8CB77	MOUSE Transcription elongation factor B polypeptide 3 OS	Eloa	0.674608	0.903124	0.838093	1.18733	1.38458	1.89502	1.69454	2.33023	2.46487	2.32586	0.000402951	0.0130529	2.57534
Q8CB77_S_195	Q8CB77	MOUSE Transcription elongation factor B polypeptide 3 OS	Eloa	2.09331	1.41743	1.66349	1.49871	1.09724	0.783927	0.815282	0.84666	0.762088	0.639792	0.00749265	0.0479558	0.523066
Q8CB77_S_515	Q8CB77	MOUSE Transcription elongation factor B polypeptide 3 OS	Eloa	0.418747	0.212193	0.241604	0.163991	0.201617	0.171707	0.163825	0.0894648	0.151726	0.114993	0.0687876	0.171722	0.715038
Q8CB77_S_309	Q8CB77	MOUSE Transcription elongation factor B polypeptide 3 OS	Eloa	0.919085	0.619132	0.828783	0.709183	0.616837	0.639706	0.843865	0.601695	0.810622	0.620072	0.664138	0.773518	0.902032
Q9CZX9_S_36	Q9CZX9	MOUSE ER membrane protein complex subunit 4 OS	Emc4	1.31913	1.50882	1.56478	1.23867	1.28666	1.51843	1.10335	1.10603	1.181	1.09391	0.116788	0.237199	0.83845
Q9R0H2_S_247	Q9R0H2	MOUSE Endomucin OS	Emcn	0.30222	0.249117	0.241028	0.249116	0.193317	0.209329	0.205501	0.135257	0.227379	0.218247	0.0798611	0.186827	0.840287
Q9R0H2_S_250	Q9R0H2	MOUSE Endomucin OS	Emcn	0.530943	0.715644	0.558305	0.602312	0.549235	0.638385	0.565443	0.582127	0.744396	0.842149	0.222578	0.364489	1.14343
Q3TDB5_S_636	Q3TDB5	MOUSE Putative uncharacterized protein (Fragment) OS	Emilin2	1.53763	1.12356	1.23601	1.32723	1.30162	1.01483	0.776226	0.934598	0.955505	0.883994	0.00201762	0.0251952	0.718026
Q8VC03_S_890	Q8VC03	MOUSE Echinoderm microtubule-associated protein-like 3 OS	Eml3	0.330301	0.231525	0.343743	0.29877	0.27905	0.274973	0.364199	0.230224	0.292303	0.209814	0.52428	0.660418	0.920351
A7ISP9_S_146	A7ISP9	MOUSE EMAP-like protein 4 OS	Eml4	0.314897	0.443502	0.371579	0.42255	0.243143	0.395175	0.38991	0.36762	0.404132	0.273312	0.879108	0.926165	1.04933
A0A0U1RPW3_S_145	A0A0U1RPW3	MOUSE BRCA2-interacting transcriptional repressor EMSY (Fragment) OS	Emsy	0.615971	0.424151	0.501766	0.547202	0.601437	0.452548	0.403832	0.495193	0.394802	0.389247	0.0313478	0.105175	0.737993
Q8CCV2_S_335	Q8CCV2	MOUSE Putative uncharacterized protein OS	Entpd3	0.332868	0.251996	0.165809	0.143342	0.236777	0.250265	0.213033	0.24995	0.320482	0.209402	0.585246	0.711193	1.05564
A2AIW3_S_222	A2AIW3	MOUSE Serologically defined colon cancer antigen 3 homolog OS	Entr1	0.792864	0.718716	0.689127	0.502049	0.810395	0.54392	0.581541	0.591169	0.664043	0.462939	0.0776569	0.18371	0.809138
B2RWS6_S_1037	B2RWS6	MOUSE Histone acetyltransferase p300 OS	Ep300	0.204147	0.217416	0.249233	0.136697	0.2717	0.116542	0.21479	0.175604	0.235665	0.362752	0.914603	0.950763	0.987919
Q8CHI8_S_923	Q8CHI8	MOUSE E1A-binding protein p400 OS	Ep400	0.670319	0.552158	0.610359	0.61282	0.606161	0.524772	0.482895	0.493088	0.554458	0.421874	0.00448093	0.0370329	0.807865
Q8CHI8_S_754	Q8CHI8	MOUSE E1A-binding protein p400 OS	Ep400	0.657942	0.703595	0.47357	0.5489	0.543084	0.409994	0.502697	0.44498	0.345903	0.424985	0.0148894	0.068373	0.774248
Q8CHI8_S_1650	Q8CHI8	MOUSE E1A-binding protein p400 OS	Ep400	0.401714	0.408048	0.439249	0.33079	0.358506	0.359922	0.359974	0.32655	0.30565	0.375021	0.109435	0.226796	0.895966
Q8CHI8_S_735	Q8CHI8	MOUSE E1A-binding protein p400 OS	Ep400	0.0887469	0.347568	0.381308	0.649484	0.79839	0.789162	0.622289	0.666572	0.81775	0.616147	0.116138	0.236301	1.74812
P48193_S_706	P48193	MOUSE Protein 4.1 OS	Epb41	1.42158	1.78191	1.49082	1.5385	2.38528	2.49619	2.18041	2.32879	2.56496	3.22315	0.0104809	0.0569631	1.62249
A2A842_S_579	A2A842	MOUSE Protein 4.1 OS	Epb41	0.571352	0.878364	0.918448	1.21504	1.19451	1.25913	1.68988	1.40166	1.22584	1.50927	0.0149484	0.0684588	1.52612
Q3UH12_S_266	Q3UH12	MOUSE Putative uncharacterized protein (Fragment) OS	Epb41	0.845987	0.71215	0.613744	0.870705	1.02885	0.973801	1.09796	0.997897	1.09691	1.063	0.0276795	0.0975784	1.25652
P48193_S_543	P48193	MOUSE Protein 4.1 OS	Epb41	5.78834	6.33832	5.90786	5.84003	7.32018	7.44641	7.14304	6.58869	7.52839	7.0435	0.0313992	0.105187	1.20907
P48193_S_97	P48193	MOUSE Protein 4.1 OS	Epb41	0.990896	0.865773	0.940295	0.579782	1.0101	0.705402	0.604682	0.774414	0.770742	0.590245	0.07654	0.182172	0.750192
P48193_S_703	P48193	MOUSE Protein 4.1 OS	Epb41	0.460278	0.49283	0.155579	0.241076	0.441184	0.52048	0.39597	0.279681	1.08876	0.396085	0.305964	0.454711	0.897779
P48193_S_856	P48193	MOUSE Protein 4.1 OS	Epb41	0.211261	0.11835	0.289447	0.146815	0.144652	0.240889	0.24822	0.201039	0.165154	0.189966	0.466409	0.612438	1.36933
P48193_S_668	P48193	MOUSE Protein 4.1 OS	Epb41	0.366856	0.408349	0.158647	0.397959	0.296433	0.350673	0.31221	0.244879	0.326701	0.251438	0.595841	0.719702	0.851043
P48193_S_556	P48193	MOUSE Protein 4.1 OS	Epb41	0.309186	0.3322	0.35453	0.261381	0.344355	0.256094	0.41065	0.281762	0.314207	0.286219	0.748479	0.836219	0.861586
A2AUK8_S_566	A2AUK8	MOUSE Band 4.1-like protein 1 OS	Epb41l1	0.67614	0.519711	0.694417	0.710009	0.613442	0.377235	0.379781	0.348778	0.51025	0.364037	0.000690311	0.0165434	0.557924
A2AUK8_T_673	A2AUK8	MOUSE Band 4.1-like protein 1 OS	Epb41l1	1.44762	1.49485	1.39994	1.24216	1.47122	1.03478	0.856533	0.767333	1.18651	0.784361	0.00165432	0.022926	0.591684
A2AUK8_S_638	A2AUK8	MOUSE Band 4.1-like protein 1 OS	Epb41l1	1.18807	1.16091	1.14872	0.931138	0.971382	0.637772	0.91402	0.613656	0.773076	0.735403	0.00184659	0.0241368	0.640193
A2AUK8_T_568	A2AUK8	MOUSE Band 4.1-like protein 1 OS	Epb41l1	0.290707	0.26628	0.268985	0.346827	0.237175	0.20166	0.186586	0.139281	0.169774	0.0814531	0.00211909	0.0255103	0.631164
A2AUK8_S_430	A2AUK8	MOUSE Band 4.1-like protein 1 OS	Epb41l1	1.15204	1.43822	1.38222	1.15874	1.24115	1.0179	0.991857	0.953354	0.897722	1.11623	0.00524764	0.0397849	0.799142
A2AUK8_S_378	A2AUK8	MOUSE Band 4.1-like protein 1 OS	Epb41l1	0.460676	0.376925	0.428246	0.304364	0.444849	0.292678	0.265119	0.251941	0.323057	0.231148	0.00645756	0.0444224	0.619081
A2AUK8_T_475	A2AUK8	MOUSE Band 4.1-like protein 1 OS	Epb41l1	0.503322	0.403529	0.366369	0.38038	0.385158	0.28134	0.326785	0.174528	0.288052	0.313857	0.00720261	0.047005	0.747879
A2AUK8_S_665	A2AUK8	MOUSE Band 4.1-like protein 1 OS	Epb41l1	0.39063	0.538067	0.559892	0.368688	0.427073	0.309581	0.31623	0.301202	0.280525	0.255348	0.0113028	0.0593216	0.70527
A2AUK8_S_461	A2AUK8	MOUSE Band 4.1-like protein 1 OS	Epb41l1	2.15832	2.55756	2.39494	2.74551	2.37992	2.80897	2.79282	2.62108	3.08823	2.63942	0.0294313	0.101175	1.16614
A2AUK8_S_654	A2AUK8	MOUSE Band 4.1-like protein 1 OS	Epb41l1	0.943594	0.730042	0.860628	0.753602	0.519665	0.55604	0.720158	0.571553	0.636551	0.382173	0.0739952	0.178944	0.758428
A2AUK8_S_770	A2AUK8	MOUSE Band 4.1-like protein 1 OS	Epb41l1	0.699669	0.533609	0.745941	0.620071	0.927593	0.886599	0.86472	0.799054	0.837859	0.920885	0.0765031	0.182172	1.2359
A2AUK8_S_856	A2AUK8	MOUSE Band 4.1-like protein 1 OS	Epb41l1	0.454506	0.506698	0.407583	0.248377	0.278224	0.279798	0.251088	0.322402	0.300873	0.266513	0.13143	0.25725	0.686481
A2AUK8_S_636	A2AUK8	MOUSE Band 4.1-like protein 1 OS	Epb41l1	3.50907	3.53213	3.70135	3.54234	3.98565	3.44363	3.74462	3.03618	3.72334	3.44365	0.297315	0.44558	0.972142
A2AUK8_S_466	A2AUK8	MOUSE Band 4.1-like protein 1 OS	Epb41l1	3.56832	5.51182	4.04949	4.78555	4.62596	4.2202	4.22221	3.84183	4.70031	4.09183	0.449453	0.59834	0.912286
A2AUK8_S_627	A2AUK8	MOUSE Band 4.1-like protein 1 OS	Epb41l1	0.597865	0.419344	0.451855	0.349264	0.432421	0.50685	0.557257	0.312407	0.440715	0.530446	0.754265	0.840486	1.17212
Q80UE3_S_116	Q80UE3	MOUSE Protein 4.1G OS	Epb41l2	2.44991	2.71859	2.64039	2.41205	2.45874	2.29156	2.33206	2.12119	2.10209	1.89313	0.00494803	0.0386866	0.862717
Q80UE3_S_698	Q80UE3	MOUSE Protein 4.1G OS	Epb41l2	1.33929	1.55232	1.14475	1.22858	1.75644	1.92959	1.82818	1.86934	2.5919	2.09691	0.00673112	0.04537	1.44075
Q80UE3_S_395	Q80UE3	MOUSE Protein 4.1G OS	Epb41l2	0.0881403	0.292095	0.207415	0.308838	0.532113	0.422001	0.728298	0.6826	0.569688	1.05721	0.0154451	0.0697027	2.33691
Q80UE5_S_596	Q80UE5	MOUSE Epb4.1l2 protein OS	Epb41l2	0.536164	0.885955	0.695528	1.05976	0.985011	0.408645	0.395677	0.573562	0.621999	0.476425	0.0205754	0.0825684	0.537753
Q80UE3_S_86	Q80UE3	MOUSE Protein 4.1G OS	Epb41l2	0.86492	1.22049	0.98616	1.3215	1.20878	2.49992	2.11154	2.90044	1.67194	1.29842	0.0240415	0.0907553	1.74684
Q80UE3_S_201	Q80UE3	MOUSE Protein 4.1G OS	Epb41l2	3.11404	4.83293	4.15724	3.82404	5.10956	2.81727	2.78221	3.20727	3.8325	2.199	0.0260113	0.0942132	0.677678
Q80UE3_S_153	Q80UE3	MOUSE Protein 4.1G OS	Epb41l2	0.336728	0.281354	0.34851	0.295838	0.262169	0.293117	0.250964	0.228966	0.283491	0.252473	0.0682759	0.170738	0.853417
Q80UE3_S_15	Q80UE3	MOUSE Protein 4.1G OS	Epb41l2	2.22498	2.12783	2.0468	1.93069	2.62853	2.16422	2.01289	1.78934	2.06438	1.56602	0.128954	0.253652	0.945982
Q80UE3_S_38	Q80UE3	MOUSE Protein 4.1G OS	Epb41l2	1.2037	1.32206	1.33821	1.38161	1.30885	1.21235	0.902952	1.07411	1.59439	0.717007	0.232379	0.375	0.812452
D0VYV6_S_96	D0VYV6	MOUSE Erythrocyte protein band 4.1-like 3 isoform B OS	Epb41l3	0.579796	0.503656	0.53614	0.462954	0.381827	0.302549	0.251248	0.202431	0.352216	0.207601	0.00090467	0.01812	0.498849
D0VYV6_S_786	D0VYV6	MOUSE Erythrocyte protein band 4.1-like 3 isoform B OS	Epb41l3	0.546543	0.728235	0.881894	0.666462	0.97704	0.901455	0.692443	0.560214	0.595738	0.693558	0.483753	0.626303	0.950852
D0VYV6_S_529	D0VYV6	MOUSE Erythrocyte protein band 4.1-like 3 isoform B OS	Epb41l3	0.124744	0.122097	0.195502	0.244087	0.314283	0.280095	0.123795	0.245936	0.15246	0.155052	0.859604	0.912533	0.793097
Q03145_S_571	Q03145	MOUSE Ephrin type-A receptor 2 OS	Epha2	0.455315	0.604011	0.531697	0.395481	0.446896	0.629141	0.672549	0.779295	0.604138	0.719263	0.00396882	0.0344741	1.47711
Q3UQ71_S_368	Q3UQ71	MOUSE Putative uncharacterized protein OS	Ephx2	0.369907	0.256424	0.424738	0.274243	0.237456	0.253652	0.329986	0.23497	0.177533	0.339489	0.364853	0.517204	0.924914
Q80VP1_S_419	Q80VP1	MOUSE Epsin-1 OS	Epn1	0.0876807	0.139261	0.120564	0.0890115	0.114693	0.148815	0.149826	0.116406	0.210973	0.232856	0.0439017	0.128369	1.30632
Q80VP1_T_469	Q80VP1	MOUSE Epsin-1 OS	Epn1	0.793293	0.703474	0.975897	0.664673	0.843754	0.932299	0.599514	0.71279	0.574355	0.865598	0.528401	0.6645	0.898521
Q80VP1_S_418	Q80VP1	MOUSE Epsin-1 OS	Epn1	0.425083	0.593763	0.468286	0.369803	0.550711	0.432664	0.419381	0.422225	0.440758	0.578766	0.666567	0.775025	0.923933
Q5NCM6_S_195	Q5NCM6	MOUSE Epsin-2 OS	Epn2	0.687169	0.859929	1.13634	1.01075	1.09384	1.14071	1.32813	1.2776	0.817919	1.38658	0.114901	0.234922	1.26401
Q5NCM6_S_192	Q5NCM6	MOUSE Epsin-2 OS	Epn2	2.89916	2.68509	3.28752	2.51461	2.80895	2.99597	3.07106	3.13947	2.52257	2.29618	0.876303	0.923781	1.06658
Q8R0W0_S_2705	Q8R0W0	MOUSE Epiplakin OS	Eppk1	0.61977	0.542851	0.670083	0.839732	0.697675	0.586177	0.688693	0.537774	0.680079	0.563068	0.315635	0.465154	0.874783
F6W2Q5_S_665	F6W2Q5	MOUSE Epidermal growth factor receptor substrate 15 OS	Eps15	0.764066	1.12416	1.01483	1.16319	1.06782	0.703657	0.698572	0.512895	0.657509	0.572144	0.00235817	0.0265495	0.615751
F6W2Q5_S_324	F6W2Q5	MOUSE Epidermal growth factor receptor substrate 15 OS	Eps15	0.882199	0.962947	0.941724	1.02199	1.03274	1.32101	1.38589	1.19468	1.66613	1.34846	0.00400658	0.0346254	1.40035
F6W2Q5_S_683	F6W2Q5	MOUSE Epidermal growth factor receptor substrate 15 OS	Eps15	1.04426	1.0144	0.919083	1.10216	0.730935	0.933525	0.804261	0.846756	0.788222	0.81664	0.132885	0.258705	0.805051
F6W2Q5_S_108	F6W2Q5	MOUSE Epidermal growth factor receptor substrate 15 OS	Eps15	0.665295	0.549911	0.793551	0.64485	0.643701	0.560804	0.493916	0.683844	0.532821	0.687573	0.25938	0.404669	0.869666
F6W2Q5_S_140	F6W2Q5	MOUSE Epidermal growth factor receptor substrate 15 OS	Eps15	0.498285	0.62106	0.627657	0.462174	0.45186	0.566463	0.614194	0.439989	0.505838	0.501159	0.894425	0.937371	1.01516
Q60902_S_229	Q60902	MOUSE Epidermal growth factor receptor substrate 15-like 1 OS	Eps15l1	0.648384	0.759381	0.479892	0.566475	0.592433	0.555427	0.406498	0.449621	0.591028	0.507929	0.101608	0.216438	0.85736
Q60902_T_251	Q60902	MOUSE Epidermal growth factor receptor substrate 15-like 1 OS	Eps15l1	0.234924	0.240195	0.227459	0.28053	0.212879	0.264555	0.218617	0.192589	0.251757	0.116469	0.333279	0.482988	0.930587
Q60902_S_255	Q60902	MOUSE Epidermal growth factor receptor substrate 15-like 1 OS	Eps15l1	1.85937	1.52774	1.64217	1.51964	1.81902	1.85795	1.70767	1.69547	1.93723	1.43504	0.647772	0.760836	1.03989
Q60902_S_108	Q60902	MOUSE Epidermal growth factor receptor substrate 15-like 1 OS	Eps15l1	0.345741	0.37557	0.426796	0.397188	0.383303	0.38437	0.305153	0.475686	0.410661	0.391857	0.805668	0.877154	1.02232
Q99K30_S_242	Q99K30	MOUSE Epidermal growth factor receptor kinase substrate 8-like protein 2 OS	Eps8l2	0.554778	0.434549	0.651727	0.684312	0.534081	0.443309	0.328784	0.321158	0.35026	0.151069	0.00460423	0.0373376	0.59264
Q99K30_S_573	Q99K30	MOUSE Epidermal growth factor receptor kinase substrate 8-like protein 2 OS	Eps8l2	0.355802	0.598806	0.588194	0.72327	0.913423	0.53477	0.492041	0.446736	0.76196	0.490563	0.426591	0.577092	0.821704
B2RUJ2_S_849	B2RUJ2	MOUSE Erbb2ip protein OS	Erbin	0.73778	0.675099	0.693729	0.358074	0.765819	0.476242	0.563476	0.433291	0.490777	0.53491	0.119423	0.240897	0.707448
V9GXH3_S_21	V9GXH3	MOUSE ELKS/Rab6-interacting/CAST family member 1 OS	Erc1	0.0982686	0.164431	0.0514192	0.0225883	0.11703	0.160549	0.172793	0.228655	0.164458	0.116754	0.0373328	0.116779	1.67355
V9GXH3_S_191	V9GXH3	MOUSE ELKS/Rab6-interacting/CAST family member 1 OS	Erc1	0.56354	0.472804	0.444058	0.400263	0.416568	0.385068	0.420387	0.424861	0.287483	0.467987	0.175418	0.30932	0.946695
V9GXH3_S_17	V9GXH3	MOUSE ELKS/Rab6-interacting/CAST family member 1 OS	Erc1	0.884282	0.631663	0.615808	0.626816	0.56921	0.780909	0.868744	0.931345	0.572828	0.719656	0.227917	0.370079	1.24583
F7A043_S_273	F7A043	MOUSE DNA repair endonuclease XPF (Fragment) OS	Ercc4	0.690172	0.561846	0.68828	0.438936	0.512481	0.425864	0.414217	0.450554	0.480977	0.419529	0.0448477	0.130185	0.757973
Q3TUT3_S_72	Q3TUT3	MOUSE Putative uncharacterized protein (Fragment) OS	Ercc5	0.230696	0.259654	0.305111	0.189743	0.26398	0.149249	0.126475	0.147864	0.165629	0.173654	0.00447682	0.0370329	0.5748
Q3TUT3_S_115	Q3TUT3	MOUSE Putative uncharacterized protein (Fragment) OS	Ercc5	0.955481	0.847037	0.863591	0.806418	0.777627	0.860235	0.727429	0.708532	0.803155	0.747029	0.0854391	0.195183	0.881932
E9PY05_S_88	E9PY05	MOUSE Transcriptional regulator ERG OS	Erg	0.5518	0.740826	0.826667	0.696197	0.77133	0.560049	0.575778	0.60337	0.699934	0.601823	0.0824858	0.190999	0.812367
E9PY05_S_222	E9PY05	MOUSE Transcriptional regulator ERG OS	Erg	0.302054	0.639495	0.508585	0.398556	0.637994	0.394298	0.517606	0.311215	1.07659	0.389639	0.801238	0.873448	0.775285
Q9JLN5_S_509	Q9JLN5	MOUSE Erythroid membrane-associated protein OS	Ermap	0.469254	0.517265	0.383133	0.271766	0.31545	0.353503	0.451975	0.254433	0.339645	0.362075	0.50491	0.644859	0.922664
Q3UVK0_S_34	Q3UVK0	MOUSE Endoplasmic reticulum metallopeptidase 1 OS	Ermp1	0.379735	0.48836	0.638766	0.464789	0.360385	0.405669	0.52099	0.430712	0.257828	0.346661	0.2955	0.443738	0.872802
B2RXU2_S_651	B2RXU2	MOUSE ESF1	Esf1	0.391285	0.457978	0.533337	0.389576	0.409331	0.342429	0.285708	0.288193	0.296443	0.362124	0.00738791	0.0476821	0.724215
B2RXU2_S_688	B2RXU2	MOUSE ESF1	Esf1	0.762718	0.654315	0.582586	0.529627	0.561043	0.577923	0.45829	0.335635	0.538803	0.437724	0.0366704	0.115524	0.786648
B2RXU2_S_689	B2RXU2	MOUSE ESF1	Esf1	0.762718	0.654315	0.582586	0.529627	0.561043	0.577923	0.45829	0.335635	0.538803	0.437724	0.0366704	0.115524	0.786648
B2RXU2_S_156	B2RXU2	MOUSE ESF1	Esf1	0.714436	0.657749	0.560316	0.742681	0.654427	0.596128	0.671406	0.58227	0.654327	0.634641	0.323709	0.473567	0.964869
G3UY24_S_19	G3UY24	MOUSE Steroid hormone receptor ERR1 (Fragment) OS	Esrra	2.11138	1.78191	1.66952	1.36284	1.3893	0.991817	0.934874	0.951535	1.03162	0.732754	0.00391916	0.0342495	0.569945
G3UY24_S_22	G3UY24	MOUSE Steroid hormone receptor ERR1 (Fragment) OS	Esrra	5.13327	4.35838	4.38297	3.47929	3.65	3.17773	3.45357	2.76739	3.73106	2.77919	0.0236343	0.0898061	0.729107
O70279_S_336	O70279	MOUSE Protein DGCR14 OS	Ess2	0.38767	0.440652	0.286215	0.325462	0.334254	0.413701	0.381244	0.201421	0.549409	0.307509	0.812597	0.88216	1.14058
Q3U7R1_S_807	Q3U7R1	MOUSE Extended synaptotagmin-1 OS	Esyt1	0.610561	0.513174	0.615067	0.50572	0.511448	0.425364	0.531646	0.513039	0.412905	0.448875	0.0400565	0.122325	0.874703
Q3U7R1_Y_997	Q3U7R1	MOUSE Extended synaptotagmin-1 OS	Esyt1	0.340166	0.367678	0.37378	0.216692	0.244304	0.293244	0.269011	0.286695	0.334329	0.237815	0.528575	0.6645	0.84281
Q3U7R1_S_951	Q3U7R1	MOUSE Extended synaptotagmin-1 OS	Esyt1	1.33482	1.48527	1.59467	1.17457	1.41223	1.36685	1.29703	1.312	1.71997	1.36533	0.912808	0.949996	0.966796
Q3TZZ7_S_685	Q3TZZ7	MOUSE Extended synaptotagmin-2 OS	Esyt2	0.745256	0.654556	0.711715	0.484842	0.657724	0.730445	0.589956	0.563276	0.65963	0.496401	0.497346	0.63832	0.896966
Q3TZZ7_S_682	Q3TZZ7	MOUSE Extended synaptotagmin-2 OS	Esyt2	0.800033	0.696607	0.663312	0.539952	0.725671	0.779683	0.633219	0.651023	0.797555	0.482405	0.825	0.890669	0.934563
Q99LC5_S_179	Q99LC5	MOUSE Electron transfer flavoprotein subunit alpha	Etfa	0.468985	0.36131	0.453929	0.394444	0.507364	0.741151	0.755829	0.793552	0.729505	0.711071	4.2556e-05	0.00770555	1.63275
Q99LC5_S_207	Q99LC5	MOUSE Electron transfer flavoprotein subunit alpha	Etfa	0.407535	0.517144	0.678917	0.7804	0.725572	1.34006	1.4062	1.98254	1.62931	2.11099	0.000934433	0.0183334	2.39986
Q99LC5_S_182	Q99LC5	MOUSE Electron transfer flavoprotein subunit alpha	Etfa	0.509878	0.527964	0.603799	0.429438	0.497622	0.676209	0.747826	0.681404	0.722038	0.673788	0.00102221	0.0189667	1.33641
Q99LC5_S_227	Q99LC5	MOUSE Electron transfer flavoprotein subunit alpha	Etfa	0.0215213	0.121501	0.1765	0.525452	0.57418	0.926356	0.947679	1.12048	0.986221	1.11642	0.00152625	0.0221154	5.58764
Q99LC5_S_193	Q99LC5	MOUSE Electron transfer flavoprotein subunit alpha	Etfa	1.15351	1.20724	1.29832	1.31306	1.33345	1.42481	1.65339	1.54414	1.35083	1.54522	0.00641744	0.0443683	1.18934
Q99LC5_T_93	Q99LC5	MOUSE Electron transfer flavoprotein subunit alpha	Etfa	0.533848	0.470738	0.75266	0.634204	0.686113	0.750206	0.786973	1.09014	0.867727	0.961209	0.00913401	0.0531646	1.36821
Q99LC5_T_178	Q99LC5	MOUSE Electron transfer flavoprotein subunit alpha	Etfa	0.493291	0.429224	0.439053	0.427726	0.3348	0.218473	0.323602	0.363093	0.3399	0.323276	0.0142709	0.0669816	0.753924
Q99LC5_T_213	Q99LC5	MOUSE Electron transfer flavoprotein subunit alpha	Etfa	0.124187	0.377094	0.392422	0.563951	0.562519	0.565897	0.619682	0.95187	0.554712	0.781025	0.030542	0.10342	1.57912
Q99LC5_S_140	Q99LC5	MOUSE Electron transfer flavoprotein subunit alpha	Etfa	1.20725	0.964152	1.01943	0.806693	0.781613	0.683283	0.682336	0.641454	0.946129	0.645826	0.0423824	0.126345	0.707706
Q99LC5_S_172	Q99LC5	MOUSE Electron transfer flavoprotein subunit alpha	Etfa	0.732572	0.436091	0.741868	0.556747	0.453996	0.391454	0.50878	0.361486	0.268201	0.465201	0.050281	0.140411	0.70311
Q99LC5_S_184	Q99LC5	MOUSE Electron transfer flavoprotein subunit alpha	Etfa	0.783673	0.756249	0.78969	0.561978	0.574672	0.632207	0.636969	0.629588	0.604011	0.603736	0.235027	0.377975	0.832515
Q99LC5_S_192	Q99LC5	MOUSE Electron transfer flavoprotein subunit alpha	Etfa	0.65157	0.547875	0.634957	0.394421	0.553417	0.630085	0.506584	0.546147	0.490947	0.50371	0.701306	0.802672	0.915376
Q9DCW4_S_69	Q9DCW4	MOUSE Electron transfer flavoprotein subunit beta OS	Etfb	0.0823439	0.044664	0.0489737	0.0360561	0.0643898	0.114849	0.0906748	0.0790347	0.124209	0.0940213	0.00459078	0.0373376	1.91983
Q9DCW4_S_98	Q9DCW4	MOUSE Electron transfer flavoprotein subunit beta OS	Etfb	0.360275	0.289607	0.369543	0.242811	0.435068	0.387483	0.326502	0.341826	0.332403	0.222117	0.697283	0.800037	0.922636
Q921G7_S_490	Q921G7	MOUSE Electron transfer flavoprotein-ubiquinone oxidoreductase	Etfdh	0.18655	0.572413	0.501263	0.855425	0.706531	1.72533	1.43524	2.0801	1.64046	1.8064	6.34617e-05	0.00792964	3.01413
Q921G7_S_550	Q921G7	MOUSE Electron transfer flavoprotein-ubiquinone oxidoreductase	Etfdh	0.584171	0.49192	0.60946	0.365256	0.538902	0.184385	0.181757	0.260888	0.337846	0.198909	0.000916529	0.0183037	0.369099
Q921G7_S_347	Q921G7	MOUSE Electron transfer flavoprotein-ubiquinone oxidoreductase	Etfdh	0.440462	0.423115	0.458563	0.273849	0.459624	0.346202	0.342975	0.229425	0.384506	0.380711	0.137972	0.264376	0.785997
Q921G7_S_264	Q921G7	MOUSE Electron transfer flavoprotein-ubiquinone oxidoreductase	Etfdh	1.25094	1.14717	1.13692	1.11147	1.1675	0.923385	0.997482	1.4384	0.893564	1.05079	0.364661	0.51704	0.869512
D3YVU8_S_29	D3YVU8	MOUSE ETS translocation variant 3 OS	Etv3	0.229226	0.194457	0.300371	0.0947291	0.244462	0.145797	0.103937	0.141678	0.206994	0.128155	0.128581	0.253147	0.61807
Q8CBV1_S_214	Q8CBV1	MOUSE Putative uncharacterized protein OS	Etv6	0.35889	1.17097	1.2715	2.41494	2.67468	3.22433	3.40382	3.88111	3.31028	3.29997	0.0104678	0.0569375	2.60345
Q8CBV1_S_22	Q8CBV1	MOUSE Putative uncharacterized protein OS	Etv6	0.120713	0.190083	0.176389	0.210493	0.31328	0.304209	0.278061	0.371533	0.433927	0.275613	0.0179613	0.075694	1.6004
Q8CBV1_T_18	Q8CBV1	MOUSE Putative uncharacterized protein OS	Etv6	0.802423	1.18766	0.969179	1.02713	1.34758	1.28427	1.11328	1.57041	1.35498	1.26011	0.0717635	0.175542	1.25034
D3Z511_S_118	D3Z511	MOUSE Protein eva-1 homolog A (Fragment) OS	Eva1a	0.704877	0.601131	0.761229	1.0019	0.516221	0.482798	0.35492	0.523086	0.502868	0.503612	0.0391962	0.120672	0.713413
Q8CAX0_S_39	Q8CAX0	MOUSE Putative uncharacterized protein OS	Eva1c	0.697157	0.508909	0.594436	0.33575	0.393916	0.488693	0.443811	0.469146	0.755087	0.273832	0.849206	0.904837	0.921866
Q3TNS0_S_316	Q3TNS0	MOUSE Putative uncharacterized protein (Fragment) OS	Evc2	0.303543	0.3514	0.611787	0.469102	0.450168	0.454255	0.359118	0.358897	0.428285	0.362271	0.46867	0.614604	0.804747
Q3UWI2_S_305	Q3UWI2	MOUSE Putative uncharacterized protein (Fragment) OS	Evi5	0.738025	0.819385	0.854439	0.635535	0.691476	0.571604	0.622746	0.624326	1.05266	0.568562	0.575119	0.703405	0.843801
Q6PB99_S_244	Q6PB99	MOUSE Ena-vasodilator stimulated phosphoprotein OS	Evl	0.387143	0.203259	0.202585	0.179794	0.232255	0.223289	0.171576	0.245305	0.205424	0.117966	0.306998	0.45548	1.01065
Q6PB99_S_302	Q6PB99	MOUSE Ena-vasodilator stimulated phosphoprotein OS	Evl	0.167304	0.0439369	0.125918	0.102608	0.156913	0.0904049	0.0794245	0.130544	0.0922456	0.0912349	0.383334	0.535707	0.72456
Q6PB99_S_329	Q6PB99	MOUSE Ena-vasodilator stimulated phosphoprotein OS	Evl	0.360416	0.515445	0.483648	0.368605	0.44574	0.505907	0.404929	0.509259	0.343264	0.373206	0.875252	0.923145	0.908443
Q5PPR2_S_448	Q5PPR2	MOUSE Exocyst complex component 1 OS	Exoc1	0.981828	0.891256	0.90554	1.02277	0.971481	1.42274	1.84693	1.41783	1.05173	1.2972	0.0232838	0.0891802	1.45945
Q8K2J3_S_144	Q8K2J3	MOUSE Exoc2 protein (Fragment) OS	Exoc2	0.582614	0.794142	0.695263	0.478739	0.791207	0.69979	0.639164	0.459457	1.06191	0.432559	0.941538	0.965095	0.919313
Q6PGF7_T_152	Q6PGF7	MOUSE Exocyst complex component 8 OS	Exoc8	0.749606	1.09115	0.811749	0.392779	1.14196	0.886174	0.681879	0.361955	2.52805	0.52814	0.716161	0.814472	0.840012
Q6PGF7_T_313	Q6PGF7	MOUSE Exocyst complex component 8 OS	Exoc8	0.522555	0.304271	0.448787	0.366036	0.379411	0.348763	0.399523	0.365079	0.600192	0.401006	0.759225	0.843171	1.05301
A0A0A6YW57_T_44	A0A0A6YW57	MOUSE Exosome complex component RRP4 (Fragment) OS	Exosc2	0.353541	0.288782	0.352514	0.301904	0.284251	0.297833	0.292005	0.308388	0.282184	0.324247	0.403629	0.55642	0.986515
A0A0U1RPX0_S_20	A0A0U1RPX0	MOUSE Exosome complex component RRP46 OS	Exosc5	0.0841943	0.242628	0.13618	0.282677	0.305949	0.243394	0.146414	0.175686	0.327096	0.338018	0.552901	0.686465	1.00315
Q542H7_T_30	Q542H7	MOUSE Fabp4 protein OS	Fabp4	0.561561	0.93909	0.715206	0.738413	1.05192	0.286717	0.120077	0.743602	0.234358	0.19518	0.00934843	0.0536786	0.317381
Q542H7_S_13	Q542H7	MOUSE Fabp4 protein OS	Fabp4	2.80964	3.08596	2.68261	2.76753	2.74027	2.26614	2.58112	2.75136	2.06917	2.95775	0.151606	0.280211	0.932644
Q542H7_Y_20	Q542H7	MOUSE Fabp4 protein OS	Fabp4	0.0481723	0.0631362	0.123098	0.0736945	0.0853742	0.113986	0.080705	0.0739918	0.0790131	0.096999	0.509152	0.647977	1.09513
Q8CD57_S_191	Q8CD57	MOUSE FAS-associated death domain protein OS	Fadd	1.13648	1.24031	1.02388	1.04058	1.24996	1.23489	1.06567	0.938378	1.18685	0.838078	0.366258	0.518655	0.937694
Q8CD57_T_204	Q8CD57	MOUSE FAS-associated death domain protein OS	Fadd	0.982441	0.842458	0.832486	0.706751	0.753666	1.01851	0.817066	0.862018	0.70091	0.74178	0.95216	0.972145	0.981477
P54731_T_268	P54731	MOUSE FAS-associated factor 1 OS	Faf1	1.0086	0.972044	1.44676	1.33035	1.42895	2.38093	2.30769	2.57089	3.1643	2.50452	0.000151754	0.00945225	1.8826
P54731_T_579	P54731	MOUSE FAS-associated factor 1 OS	Faf1	0.711311	0.535645	0.593537	0.424358	0.5452	0.42244	0.532424	0.598442	0.416919	0.441629	0.213708	0.35387	0.810032
P35505_S_417	P35505	MOUSE Fumarylacetoacetase OS	Fah	0.170588	0.147948	0.195915	0.147687	0.115057	0.215894	0.219688	0.163414	0.202183	0.222274	0.0225294	0.0871632	1.45925
Q8BQS4_S_267	Q8BQS4	MOUSE Protein FAM102B OS	Fam102b	0.402216	0.481389	0.562908	0.508841	0.400883	0.328564	0.380517	0.293642	0.353493	0.277551	0.0062893	0.0440186	0.682532
A2A6P4_S_62	A2A6P4	MOUSE Protein Fam104a OS	Fam104a	0.843353	0.639314	0.738959	0.686515	0.893349	0.915981	0.806227	0.897471	0.827126	1.07924	0.0645309	0.165329	1.21451
A2A6P4_S_82	A2A6P4	MOUSE Protein Fam104a OS	Fam104a	0.230188	0.191228	0.146681	0.152299	0.187664	0.202094	0.150521	0.0995074	0.198072	0.0894836	0.270746	0.417145	0.802078
A2A6P4_S_64	A2A6P4	MOUSE Protein Fam104a OS	Fam104a	1.02159	0.602426	0.64321	0.590657	0.594451	0.571179	0.589636	0.630832	0.584919	0.622328	0.339472	0.489686	0.978768
Q9D281_T_492	Q9D281	MOUSE Protein Noxp20 OS	Fam114a1	0.632576	0.604975	0.620145	0.551332	0.764884	0.991723	1.13006	0.680639	0.793058	0.719754	0.0539103	0.147028	1.27883
Q9D281_T_491	Q9D281	MOUSE Protein Noxp20 OS	Fam114a1	0.632576	0.604975	0.620145	0.551332	0.764884	0.991723	1.13006	0.680639	0.793058	0.719754	0.0539103	0.147028	1.27883
Q7TNF9_S_145	Q7TNF9	MOUSE Protein FAM117A OS	Fam117a	1.20131	0.822035	1.07709	0.867998	1.1457	0.970642	0.984723	0.664659	0.945196	0.912202	0.222808	0.364653	0.877542
Q7TNF9_S_213	Q7TNF9	MOUSE Protein FAM117A OS	Fam117a	0.187058	0.121519	0.118967	0.108394	0.111116	0.198731	0.130979	0.112803	0.147551	0.231291	0.229231	0.371504	1.24028
Q3U3E2_S_176	Q3U3E2	MOUSE Protein FAM117B OS	Fam117b	0.308831	0.283089	0.281121	0.2764	0.374442	0.423392	0.291315	0.341391	0.309095	0.289746	0.423177	0.574758	1.09186
Q6A0A9_S_508	Q6A0A9	MOUSE Constitutive coactivator of PPAR-gamma-like protein 1 OS	FAM120A	0.231242	0.31394	0.292875	0.227627	0.285338	0.381451	0.330124	0.232334	0.393292	0.394148	0.0726918	0.177103	1.33684
Q6A0A9_S_509	Q6A0A9	MOUSE Constitutive coactivator of PPAR-gamma-like protein 1 OS	FAM120A	0.349626	0.616722	0.440048	0.402621	0.419717	0.570802	0.515045	0.394432	0.514154	0.53957	0.298232	0.44666	1.22712
Q9DB52_S_73	Q9DB52	MOUSE Protein FAM122A OS	Fam122a	0.307103	0.416096	0.338327	0.218238	0.381133	0.436258	0.409553	0.439817	0.456158	0.36468	0.0575793	0.153952	1.28946
Q8C729_T_306	Q8C729	MOUSE Protein FAM126B OS	Fam126b	0.453556	0.363178	0.487335	0.300784	0.462099	0.544061	0.592928	0.565716	0.516232	0.782154	0.0145011	0.0676852	1.24729
Q8C729_S_321	Q8C729	MOUSE Protein FAM126B OS	Fam126b	0.458623	0.586588	0.432758	0.38986	0.457036	0.553258	0.944295	0.674515	0.60138	0.775384	0.0204233	0.0821335	1.47584
Q3UW53_S_591	Q3UW53	MOUSE Protein Niban OS	Fam129a	0.115756	0.100735	0.129832	0.071111	0.110137	0.0922914	0.0178738	0.0229315	0.108766	0.0410204	0.0578102	0.154172	0.372448
Q3UW53_S_755	Q3UW53	MOUSE Protein Niban OS	Fam129a	0.542426	0.423561	0.474401	0.551378	0.7208	0.484024	0.324512	0.353969	0.52196	0.382801	0.0778557	0.184009	0.705721
Q3UW53_S_601	Q3UW53	MOUSE Protein Niban OS	Fam129a	0.351728	0.246894	0.175919	0.13315	0.132691	0.139387	0.119903	0.100689	0.151157	0.0763169	0.0945237	0.206559	0.681581
Q3UW53_S_581	Q3UW53	MOUSE Protein Niban OS	Fam129a	1.04512	0.967405	1.10788	0.808758	0.859252	0.869432	1.06393	0.80403	0.829417	0.918089	0.426154	0.57682	0.898726
Q3UW53_S_595	Q3UW53	MOUSE Protein Niban OS	Fam129a	1.34597	1.27592	1.1684	0.8267	1.19776	1.19909	0.751027	0.698102	1.76867	0.737414	0.579849	0.706779	0.627028
Q7TQL3_S_558	Q7TQL3	MOUSE Fam13a protein (Fragment) OS	Fam13a	1.35075	1.37303	1.18088	0.910581	0.883459	0.699366	0.524923	0.473653	0.579022	0.403091	0.00228766	0.0262669	0.444517
Q7TQL3_S_526	Q7TQL3	MOUSE Fam13a protein (Fragment) OS	Fam13a	0.809775	0.713174	0.991661	0.718315	0.904616	0.737661	1.09119	0.834938	0.670364	0.948945	0.761788	0.845156	1.03107
Q9D6U8_S_132	Q9D6U8	MOUSE Protein FAM162A OS	Fam162a	0.477336	0.361497	0.375378	0.341959	0.31358	0.479968	0.48166	0.486916	0.340265	0.801138	0.134598	0.260591	1.3324
Q8K2R1_S_260	Q8K2R1	MOUSE Fam171a1 protein (Fragment) OS	Fam171a1	0.335705	0.364822	0.368506	0.31233	0.314485	0.436579	0.44168	0.241654	0.390903	0.303938	0.587479	0.712902	1.16443
Q4FZH1_S_114	Q4FZH1	MOUSE Protein FAM189A2 OS	Fam189a2	0.460345	0.665159	0.705261	0.780216	0.909585	1.13123	1.25464	1.44692	1.29716	1.30495	0.00031437	0.0120273	1.83926
Q8C660_S_38	Q8C660	MOUSE RIKEN cDNA 1810008A18	Fam207a	0.275701	0.459786	0.395003	0.39817	0.397537	0.499116	0.493962	0.47117	0.544318	0.497431	0.0144556	0.0676116	1.25128
Q69ZR9_S_921	Q69ZR9	MOUSE Protein TASOR OS	Fam208a	1.37483	1.00873	1.39592	0.995472	1.29542	1.11406	1.09444	0.924025	0.917789	1.01684	0.0875829	0.198	0.784948
Q69ZR9_S_836	Q69ZR9	MOUSE Protein TASOR OS	Fam208a	0.0239832	0.216657	0.262045	0.429809	0.505544	0.335501	0.424453	0.409876	0.35841	0.266508	0.460611	0.607547	1.36774
Q5DTT3_S_1430	Q5DTT3	MOUSE Protein FAM208B OS	Fam208b	0.899478	0.973731	1.0307	0.794395	0.958688	1.0328	0.843728	0.553611	0.921013	0.696207	0.241138	0.384939	0.880086
A2ANP2_S_87	A2ANP2	MOUSE Protein FAM219A OS	Fam219a	0.625529	0.539796	0.519969	0.392568	0.463841	0.323168	0.391548	0.430449	0.466255	0.348236	0.0419033	0.125502	0.753021
D3Z6P3_S_21	D3Z6P3	MOUSE Protein FAM234A (Fragment) OS	Fam234a	0.255144	0.378365	0.244768	0.236387	0.322244	0.261792	0.230042	0.272552	0.364897	0.214656	0.636624	0.753068	1.02605
Q3U0R8_S_168	Q3U0R8	MOUSE Protein FAM53B OS	Fam53b	0.662354	0.846555	0.72293	0.638792	0.903288	1.26569	1.34377	1.16406	1.26754	1.52364	0.0001185	0.0088426	1.75334
D6RG49_S_193	D6RG49	MOUSE Protein FAM76B OS	Fam76b	2.20611	1.69395	1.7922	1.69672	1.9775	1.16089	1.33883	1.42615	1.31243	1.36357	0.00265015	0.0278942	0.747036
Q8BK45_S_127	Q8BK45	MOUSE Putative uncharacterized protein OS	Fam83g	0.087693	0.116145	0.100504	0.0900119	0.111623	0.119985	0.143464	0.0965028	0.215381	0.13669	0.108194	0.225123	1.36004
Q148V8_S_915	Q148V8	MOUSE Protein FAM83H OS	Fam83h	0.0947822	0.214615	0.272313	0.261588	0.41766	0.485439	0.531509	0.55074	0.609696	0.600057	0.00232363	0.0265479	2.10537
Q148V8_S_904	Q148V8	MOUSE Protein FAM83H OS	Fam83h	0.39275	0.373955	0.268044	0.37151	0.475536	0.58679	0.666833	0.594901	0.931832	0.572634	0.00824093	0.0501526	1.59083
Q148V8_S_871	Q148V8	MOUSE Protein FAM83H OS	Fam83h	1.27269	1.41026	1.22633	1.34765	1.44396	1.46547	1.6013	1.67409	1.3431	1.48778	0.0412457	0.124339	1.10398
Q148V8_S_926	Q148V8	MOUSE Protein FAM83H OS	Fam83h	1.78419	2.09253	1.95343	2.19298	2.55409	2.17389	2.49323	2.33262	2.39547	2.39434	0.139985	0.266658	1.14423
Q148V8_S_937	Q148V8	MOUSE Protein FAM83H OS	Fam83h	0.153175	0.271925	0.143142	0.201324	0.206346	0.15579	0.260079	0.151893	0.269486	0.245036	0.555655	0.688503	1.21712
Q148V8_S_948	Q148V8	MOUSE Protein FAM83H OS	Fam83h	1.04469	1.32327	0.825185	1.0922	0.953768	1.09166	1.17223	1.00488	1.32418	0.957432	0.570661	0.700217	1.04496
Q148V8_S_522	Q148V8	MOUSE Protein FAM83H OS	Fam83h	0.258416	0.260383	0.178913	0.207418	0.179708	0.18629	0.328477	0.142156	0.24527	0.11566	0.762354	0.845268	0.898137
B6YY24_S_671	B6YY24	MOUSE DNA segment	Fam91a1	3.17648	3.56135	4.03081	3.29643	3.55741	4.29467	4.80562	5.1878	4.338	6.06728	0.00876529	0.0516805	1.35088
B6YY24_S_674	B6YY24	MOUSE DNA segment	Fam91a1	1.89589	1.71167	1.82822	1.51941	1.53552	1.78178	1.93858	1.44998	1.60814	1.50362	0.732951	0.826117	0.939515
Q8BL36_S_285	Q8BL36	MOUSE Putative uncharacterized protein OS	Fam98a	0.544546	0.779262	0.690714	0.565327	0.619839	0.770958	0.304541	0.739966	0.831156	0.496646	0.920501	0.953489	1.1938
F7AR27_S_40	F7AR27	MOUSE Protein Fam98c (Fragment) OS	Fam98c	2.89248	2.23826	2.63574	2.05881	2.32949	2.02174	1.94731	2.16641	1.89879	2.51521	0.124498	0.247256	0.867891
Q8K2R0_S_679	Q8K2R0	MOUSE Farp1 protein (Fragment) OS	Farp1	0.882322	0.848061	1.17295	0.443699	1.1487	0.712052	0.867921	1.08426	0.95436	1.17971	0.708609	0.808584	1.08165
Q91VS8_S_863	Q91VS8	MOUSE FERM	Farp2	0.222223	0.227887	0.110778	0.134252	0.182045	0.160106	0.155648	0.129042	0.207855	0.0797165	0.382887	0.535302	0.854996
P25446_S_207	P25446	MOUSE Tumor necrosis factor receptor superfamily member 6 OS	Fas	1.35259	1.02602	1.2942	1.00928	1.17148	0.754828	0.849948	0.778194	0.732857	0.447016	0.00157068	0.0224242	0.644335
P25446_S_220	P25446	MOUSE Tumor necrosis factor receptor superfamily member 6 OS	Fas	2.74715	2.33827	2.77629	1.9228	2.19694	2.98342	3.24361	2.77227	3.38563	3.0177	0.0102119	0.0559026	1.29057
P25446_S_204	P25446	MOUSE Tumor necrosis factor receptor superfamily member 6 OS	Fas	0.344516	0.367666	0.37032	0.392324	0.441346	0.313783	0.322724	0.39557	0.288047	0.46708	0.507706	0.647104	0.871473
P19096_S_2201	P19096	MOUSE Fatty acid synthase OS	Fasn	5.66034	6.25217	6.16178	6.20208	10.3244	14.9442	12.32	15.6423	13.0471	17.4258	0.000269383	0.0112048	2.40955
P19096_S_2410	P19096	MOUSE Fatty acid synthase OS	Fasn	0.20623	0.156599	0.163641	0.103801	0.227989	0.34266	0.503154	0.481892	0.298543	0.486859	0.00192852	0.0245022	2.94482
P19096_S_1577	P19096	MOUSE Fatty acid synthase OS	Fasn	1.0939	1.7401	2.14186	2.59968	3.15223	4.09569	3.96414	4.36334	3.62169	4.78436	0.0021677	0.0255398	1.91221
P19096_S_1867	P19096	MOUSE Fatty acid synthase OS	Fasn	0.349528	0.333483	0.341146	0.243146	0.351814	0.468267	0.414263	0.448846	0.393483	0.524559	0.0034224	0.0317095	1.3157
P19096_S_2403	P19096	MOUSE Fatty acid synthase OS	Fasn	0.932197	1.87396	1.99089	2.91639	3.75672	4.77987	4.68169	5.00886	3.6908	6.34494	0.00378462	0.033559	2.40087
P19096_S_2150	P19096	MOUSE Fatty acid synthase OS	Fasn	0.105523	0.221519	0.296784	0.214953	0.233347	0.40108	0.379602	0.336965	0.308462	0.367687	0.00595966	0.0426492	1.65984
P19096_S_2190	P19096	MOUSE Fatty acid synthase OS	Fasn	1.67169	1.76203	2.04955	1.37638	2.32083	2.5983	2.70684	2.25688	2.17065	2.99636	0.0125856	0.0624694	1.4746
P19096_S_207	P19096	MOUSE Fatty acid synthase OS	Fasn	0.956523	0.996925	0.932466	0.982394	1.09443	0.944042	0.840755	0.93479	0.874812	0.876342	0.0224413	0.0869312	0.892047
P19096_S_2374	P19096	MOUSE Fatty acid synthase OS	Fasn	1.56557	1.58925	1.75173	1.19834	1.90631	1.87695	2.05277	1.82685	1.87592	2.68161	0.0514784	0.142681	1.18103
P19096_S_1483	P19096	MOUSE Fatty acid synthase OS	Fasn	0.171716	0.185643	0.191625	0.144783	0.213116	0.18113	0.194667	0.279126	0.24132	0.214965	0.0912665	0.202861	1.15795
P19096_T_2192	P19096	MOUSE Fatty acid synthase OS	Fasn	0.400384	0.408271	0.417973	0.421798	0.552876	0.476053	0.584971	0.527057	0.449497	0.906511	0.151018	0.279617	1.26099
P19096_S_1231	P19096	MOUSE Fatty acid synthase OS	Fasn	0.190404	0.269925	0.237304	0.186255	0.365148	0.286453	0.259823	0.408211	0.352292	0.266695	0.174109	0.307764	1.20711
P19096_S_486	P19096	MOUSE Fatty acid synthase OS	Fasn	0.963569	0.991563	0.779057	0.826333	0.981469	1.0586	1.05053	1.00436	0.802561	1.305	0.186083	0.32352	1.09025
P19096_S_63	P19096	MOUSE Fatty acid synthase OS	Fasn	0.455229	0.589588	0.710922	0.359703	0.67214	0.157809	0.241754	0.748195	0.0950159	0.5224	0.191992	0.329824	0.410038
P19096_T_976	P19096	MOUSE Fatty acid synthase OS	Fasn	1.88014	1.54654	2.06198	1.47219	2.03472	1.9019	2.05634	1.88307	2.00015	1.8975	0.300329	0.449109	1.01157
P19096_S_2199	P19096	MOUSE Fatty acid synthase OS	Fasn	0.188333	0.176474	0.142666	0.102204	0.296359	0.165874	0.175208	0.213363	0.219827	0.255569	0.520857	0.657346	1.20904
P19096_S_725	P19096	MOUSE Fatty acid synthase OS	Fasn	0.364589	0.344791	0.561797	0.335319	0.439767	0.233103	0.381445	0.734512	0.317351	0.486374	0.832511	0.89465	1.04623
E9Q9T0_S_806	E9Q9T0	MOUSE Protein Fbrsl1 OS	Fbrsl1	2.20697	1.90915	2.05659	1.74935	1.90016	1.3528	1.57427	1.5705	1.17777	1.38864	0.000900038	0.01812	0.72736
E9Q9T0_S_176	E9Q9T0	MOUSE Protein Fbrsl1 OS	Fbrsl1	0.281761	0.207048	0.294504	0.270375	0.273058	0.234419	0.23563	0.168729	0.371129	0.147365	0.454282	0.602748	0.858496
Q9CZV8_T_417	Q9CZV8	MOUSE F-box/LRR-repeat protein 20 OS	Fbxl20	0.359687	0.397999	0.436361	0.397051	0.569604	0.776806	0.75743	0.748483	0.815332	0.735599	0.000309845	0.0119889	1.9031
D3Z388_S_12	D3Z388	MOUSE F-box/LRR-repeat protein 3 (Fragment) OS	Fbxl3	1.09635	0.827879	0.967803	0.902367	0.806213	0.826326	0.859323	0.835225	0.853048	0.907689	0.298066	0.446508	0.945344
D3Z388_S_8	D3Z388	MOUSE F-box/LRR-repeat protein 3 (Fragment) OS	Fbxl3	1.12717	0.790467	0.880043	0.742222	0.827665	0.947013	0.892937	0.90503	0.695989	0.81458	0.78913	0.865793	1.07886
F6Q7Q7_S_165	F6Q7Q7	MOUSE F-box only protein 10 (Fragment) OS	Fbxo10	0.462379	0.389263	0.483627	0.252956	0.207644	0.267173	0.33172	0.264313	0.431042	0.243471	0.454928	0.603088	0.686355
Q8CHQ0_S_11	Q8CHQ0	MOUSE F-box only protein 4 OS	Fbxo4	1.5826	1.40382	1.51288	1.10243	1.35191	1.08468	1.15769	0.992299	1.30462	0.786421	0.0261526	0.0945326	0.772665
Q9QZN4_S_276	Q9QZN4	MOUSE F-box only protein 6 OS	Fbxo6	1.1893	1.32032	1.12301	0.989507	0.968676	1.02959	1.30033	0.9057	1.03353	0.949779	0.454318	0.602748	0.916815
Q8BK06_S_126	Q8BK06	MOUSE F-box only protein 9 OS	Fbxo9	0.202664	0.216808	0.311067	0.198489	0.23164	0.22276	0.277421	0.180451	0.381298	0.238212	0.507356	0.646779	1.09873
Q8BIA4_S_86	Q8BIA4	MOUSE F-box/WD repeat-containing protein 8 OS	Fbxw8	0.253331	0.356605	0.339088	0.256214	0.307961	0.37798	0.295385	0.323952	0.360056	0.24018	0.615477	0.736145	1.05192
Q3UQN2_S_403	Q3UQN2	MOUSE F-BAR domain only protein 2 OS	Fcho2	3.59093	3.18657	3.80657	2.96884	3.41305	2.72431	2.97941	2.545	2.49237	2.37486	0.00348571	0.0322085	0.745669
Q3UQN2_S_532	Q3UQN2	MOUSE F-BAR domain only protein 2 OS	Fcho2	0.312446	0.195849	0.167121	0.221652	0.116455	0.131558	0.0729396	0.0426052	0.0814907	0.0249966	0.0113068	0.0593216	0.372428
Q3UQN2_S_394	Q3UQN2	MOUSE F-BAR domain only protein 2 OS	Fcho2	0.978458	0.911438	0.943311	0.898696	0.888626	1.08275	1.07075	0.924455	0.834126	1.13487	0.207872	0.347576	1.17479
E0CX78_S_207	E0CX78	MOUSE Fc receptor-like A (Fragment) OS	Fcrla	0.519798	0.700583	0.704097	0.63246	0.574869	0.564765	0.611633	0.621598	0.486238	0.579061	0.252508	0.398053	0.915568
E0CX78_S_208	E0CX78	MOUSE Fc receptor-like A (Fragment) OS	Fcrla	0.519798	0.700583	0.704097	0.63246	0.574869	0.564765	0.611633	0.621598	0.486238	0.579061	0.252508	0.398053	0.915568
E0CX78_S_202	E0CX78	MOUSE Fc receptor-like A (Fragment) OS	Fcrla	0.519798	0.700583	0.704097	0.63246	0.574869	0.564765	0.611633	0.621598	0.486238	0.579061	0.252508	0.398053	0.915568
Q3UG56_S_67	Q3UG56	MOUSE Putative uncharacterized protein OS	Fdx1	0.688395	0.604252	0.602847	0.566245	0.730394	0.635886	0.664226	0.592078	0.772652	0.578178	0.830977	0.893989	1.05235
Q3TLE2_S_159	Q3TLE2	MOUSE Fermitin family homolog 2 OS	Fermt2	0.662109	0.437857	0.753189	0.572256	0.69123	0.441036	0.392298	0.499116	0.583349	0.430494	0.0492703	0.138764	0.666107
Q3TLE2_S_339	Q3TLE2	MOUSE Fermitin family homolog 2 OS	Fermt2	1.23292	0.923427	1.18903	1.04921	0.889167	1.0237	0.980744	1.24458	1.00226	0.983039	0.91055	0.948287	0.955254
Q6P395_S_121	Q6P395	MOUSE Fasciculation and elongation protein zeta 2 (Zygin II)	Fez2	0.324829	0.144635	0.296282	0.186062	0.105842	0.196534	0.222958	0.191795	0.180312	0.181135	0.713773	0.812434	1.03081
Q6P395_S_194	Q6P395	MOUSE Fasciculation and elongation protein zeta 2 (Zygin II)	Fez2	1.05683	0.646242	0.828624	0.552112	0.739742	0.840663	0.72624	0.571649	0.793652	0.77764	0.824122	0.890292	1.05123
E9PV24_S_330	E9PV24	MOUSE Fibrinogen alpha chain OS	Fga	0.180943	0.24743	0.301995	0.255191	0.262056	0.291815	0.3068	0.331765	0.220226	0.242039	0.337911	0.48764	1.14352
E9PV24_T_333	E9PV24	MOUSE Fibrinogen alpha chain OS	Fga	0.160809	0.0749622	0.0791382	0.0174297	0.115225	0.115278	0.0734792	0.0869099	0.0865648	0.1055	0.877784	0.924913	1.0982
Q8BY35_S_654	Q8BY35	MOUSE FYVE	Fgd2	0.487575	0.529898	0.545028	0.515815	0.613049	0.459467	0.471324	0.606958	0.352716	0.474399	0.201068	0.339517	0.889462
Q80UZ0_S_500	Q80UZ0	MOUSE FYVE	Fgd5	0.511177	0.465828	0.612157	0.356615	0.561732	0.750301	0.808331	0.782596	0.557258	0.816738	0.00590767	0.0426212	1.53097
P97807_S_219	P97807	MOUSE Fumarate hydratase	Fh	0.673506	0.572925	0.529105	0.460063	0.508594	0.772797	0.630795	0.651406	0.570664	0.730792	0.0431031	0.127125	1.23115
Q6P9Q4_S_524	Q6P9Q4	MOUSE FH1/FH2 domain-containing protein 1 OS	Fhod1	1.07104	1.02849	1.11561	1.18205	1.22098	0.925272	0.998489	0.848526	0.914819	0.98245	0.00309844	0.0301004	0.82939
Q6P9Q4_S_502	Q6P9Q4	MOUSE FH1/FH2 domain-containing protein 1 OS	Fhod1	0.505724	0.473521	0.375118	0.2894	0.305826	0.218035	0.233947	0.342817	0.253755	0.198698	0.0291497	0.100653	0.623662
E0CYM1_S_551	E0CYM1	MOUSE Filamin A-interacting protein 1-like OS	Filip1l	1.30167	1.37761	1.41343	1.63165	1.93479	2.65895	2.35795	2.67208	2.58693	2.46346	0.000218127	0.0105374	1.83025
Q9D824_S_235	Q9D824	MOUSE Pre-mRNA 3'-end-processing factor FIP1 OS	Fip1l1	0.481533	0.324934	0.364951	0.354238	0.331765	0.272912	0.361208	0.335559	0.422595	0.16424	0.288631	0.436649	0.947269
Q9D824_S_479	Q9D824	MOUSE Pre-mRNA 3'-end-processing factor FIP1 OS	Fip1l1	1.22722	1.1329	1.24399	1.06026	1.14531	1.34624	1.13436	0.982874	1.35083	1.31746	0.454018	0.602584	1.15031
Q9D824_S_487	Q9D824	MOUSE Pre-mRNA 3'-end-processing factor FIP1 OS	Fip1l1	1.54149	1.52376	1.77315	1.41616	1.46359	1.8271	1.72052	1.22894	1.71314	1.43475	0.754339	0.840486	1.12428
B2RQ18_S_1149	B2RQ18	MOUSE Fkbp15 protein OS	Fkbp15	1.12943	1.11241	1.15052	1.26341	1.10836	1.11892	0.788025	0.990912	1.12444	0.779063	0.0627886	0.162427	0.877353
B2RQ18_S_1081	B2RQ18	MOUSE Fkbp15 protein OS	Fkbp15	0.578111	0.804625	0.65252	0.941692	0.642471	0.824203	0.683297	0.791495	0.866539	0.665154	0.600651	0.723856	1.21298
Q3UBU9_S_100	Q3UBU9	MOUSE Peptidyl-prolyl cis-trans isomerase OS	Fkbp3	0.64434	0.740103	0.755305	0.727079	0.688228	0.833306	0.832752	0.727431	0.549197	0.867266	0.445464	0.594825	1.14534
P30416_S_78	P30416	MOUSE Peptidyl-prolyl cis-trans isomerase FKBP4 OS	Fkbp4	0.720011	0.46287	0.706266	0.534629	0.466631	0.889995	0.679181	1.14445	0.756912	0.848576	0.0209793	0.0835004	1.58722
Q8R123_S_214	Q8R123	MOUSE FAD synthase OS	Flad1	0.439231	0.648351	0.657387	0.378109	0.473637	0.372971	0.383773	0.373323	0.462904	0.294936	0.0665119	0.168507	0.788205
Q8QZS3_S_62	Q8QZS3	MOUSE Folliculin OS	Flcn	0.370146	0.272251	0.361015	0.302758	0.308989	0.383526	0.184642	0.290513	0.187554	0.33684	0.33312	0.482988	0.940204
Q8BZ56_S_39	Q8BZ56	MOUSE Putative uncharacterized protein OS	Fli1	0.493101	0.60177	0.50904	0.670454	0.737922	0.809866	0.963045	1.0777	1.00255	0.843866	0.00115594	0.0199291	1.60036
Q9JJ28_S_436	Q9JJ28	MOUSE Protein flightless-1 homolog OS	Flii	0.0849786	0.332766	0.338924	0.553672	0.387254	0.789304	0.95303	0.967946	0.543512	0.927213	0.0019343	0.0245299	2.73575
B7FAV1_S_944	B7FAV1	MOUSE Filamin	Flna	0.31168	0.281083	0.377785	0.282099	0.265727	0.303502	0.392426	0.396503	0.295854	0.42702	0.114797	0.234907	1.39109
B7FAV1_S_1060	B7FAV1	MOUSE Filamin	Flna	0.156251	0.16322	0.163609	0.115846	0.159068	0.183885	0.257801	0.141061	0.188068	0.153046	0.190658	0.328288	1.15601
B7FAV1_S_2088	B7FAV1	MOUSE Filamin	Flna	0.550287	1.30875	1.22051	1.33224	1.59924	0.514538	0.58712	2.23669	0.471177	1.33129	0.665502	0.774183	0.448611
B7FAV1_S_2116	B7FAV1	MOUSE Filamin	Flna	1.14886	0.683654	0.666115	0.506867	0.556074	0.878204	0.645064	0.666859	0.845623	0.699592	0.78928	0.865818	1.05026
B7FAV1_S_1769	B7FAV1	MOUSE Filamin	Flna	0.314591	0.369057	0.271884	0.249084	0.269515	0.282439	0.28751	0.328229	0.35292	0.235274	0.935849	0.960981	1.05747
Q80X90_S_2478	Q80X90	MOUSE Filamin-B OS	Flnb	0.653286	0.466111	0.636756	0.564088	0.590711	0.650081	0.699303	0.651358	0.630229	0.58426	0.157661	0.288102	1.10051
Q5SU94_S_953	Q5SU94	MOUSE FMS-like tyrosine kinase 4 OS	Flt4	0.172592	0.321482	0.509992	0.587216	0.55135	0.929092	0.877753	1.2177	0.805065	1.12462	0.000944938	0.0183334	1.82178
A2AB60_S_184	A2AB60	MOUSE Formin-like 1	Fmnl1	0.598288	0.623229	0.736155	0.596852	0.490055	0.539581	0.625079	0.628679	0.473722	0.458068	0.265351	0.411065	0.901875
E9PXE6_S_171	E9PXE6	MOUSE Formin-like protein 2 OS	Fmnl2	1.04114	1.03801	0.910989	0.906589	0.966167	0.689226	0.612594	0.547535	0.885036	0.735697	0.00514852	0.0393927	0.713361
A0A0A6YWT1_S_39	A0A0A6YWT1	MOUSE Formin-binding protein 1 (Fragment) OS	Fnbp1	3.55729	3.65527	4.037	4.07765	4.32303	4.83175	4.75349	4.8682	4.62607	5.42465	0.00117154	0.0200261	1.19687
A0A0A6YWT1_S_42	A0A0A6YWT1	MOUSE Formin-binding protein 1 (Fragment) OS	Fnbp1	1.49707	1.38888	1.44702	1.08119	1.44657	1.73674	1.7727	1.33013	1.45057	1.62582	0.0988953	0.212319	1.12392
A0A0G2JFM9_S_141	A0A0G2JFM9	MOUSE Formin-binding protein 1-like (Fragment) OS	Fnbp1l	0.937589	1.26152	1.36826	1.68639	1.88269	2.30995	3.04413	3.08149	1.85034	4.17253	0.0169139	0.0729472	2.22482
A0A0G2JFM9_S_347	A0A0G2JFM9	MOUSE Formin-binding protein 1-like (Fragment) OS	Fnbp1l	1.88633	1.5028	2.02337	1.40354	1.16538	1.39194	1.13903	1.30501	1.21222	1.37529	0.120803	0.241877	0.868388
Q6ZQ03_S_472	Q6ZQ03	MOUSE Formin-binding protein 4 OS	Fnbp4	1.19518	1.02717	1.09889	0.88906	1.01827	0.81595	0.855299	0.716857	0.697686	0.711463	0.00216594	0.0255398	0.697897
Q6ZQ03_S_440	Q6ZQ03	MOUSE Formin-binding protein 4 OS	Fnbp4	0.725403	0.732211	0.648341	0.701382	0.741268	0.744028	0.560001	0.684801	0.569434	0.459486	0.10189	0.216631	0.784989
Q6ZQ03_S_19	Q6ZQ03	MOUSE Formin-binding protein 4 OS	Fnbp4	0.764924	0.760646	0.659926	0.66091	0.909881	0.867215	0.723999	0.920484	1.18681	0.60403	0.356111	0.508185	1.1401
Q6ZQ03_S_507	Q6ZQ03	MOUSE Formin-binding protein 4 OS	Fnbp4	1.39523	1.59268	1.57192	1.63013	1.53995	1.43712	1.75436	1.41553	1.43025	1.39923	0.47968	0.623509	0.909872
Q68FD7_S_220	Q68FD7	MOUSE Folliculin-interacting protein 1 OS	Fnip1	0.60814	0.64076	0.510579	0.536602	0.565816	0.784587	0.925544	0.89771	0.78347	1.02871	0.000999067	0.018899	1.58658
Q68FD7_S_945	Q68FD7	MOUSE Folliculin-interacting protein 1 OS	Fnip1	0.104261	0.0902763	0.103403	0.0462403	0.0597846	0.102158	0.0737993	0.0755803	0.0954784	0.0751935	0.792066	0.867265	0.837211
A0A0N4SWA4_S_164	A0A0N4SWA4	MOUSE Forkhead box protein J2 (Fragment) OS	Foxj2	0.209515	0.259858	0.234759	0.277676	0.207738	0.191284	0.168329	0.216292	0.203752	0.246179	0.121647	0.242795	0.867921
P42128_S_431	P42128	MOUSE Forkhead box protein K1 OS	Foxk1	2.10005	1.82137	1.79087	1.59347	1.77848	1.4334	1.52885	1.6605	1.33818	1.48641	0.0122277	0.0614806	0.82999
P42128_S_199	P42128	MOUSE Forkhead box protein K1 OS	Foxk1	0.936854	0.757092	0.986742	0.810089	0.637108	0.665928	0.592791	0.545956	0.539482	0.646807	0.0185383	0.0772147	0.731761
P42128_S_281	P42128	MOUSE Forkhead box protein K1 OS	Foxk1	0.197977	0.199506	0.285882	0.166276	0.198227	0.195034	0.140483	0.0983304	0.185318	0.0890126	0.0507474	0.141172	0.708695
P42128_S_406	P42128	MOUSE Forkhead box protein K1 OS	Foxk1	0.700465	0.835711	0.819155	0.743644	0.952095	1.00078	0.727292	1.05828	0.982869	0.921375	0.114458	0.234423	1.19986
P42128_S_414	P42128	MOUSE Forkhead box protein K1 OS	Foxk1	0.339008	0.362545	0.318309	0.259284	0.408253	0.393577	0.303621	0.37715	0.447885	0.267072	0.63059	0.748008	1.11251
Q3UCQ1_S_389	Q3UCQ1	MOUSE Forkhead box protein K2 OS	Foxk2	0.495338	0.446417	0.559734	0.426519	0.538017	0.405131	0.439288	0.397599	0.350345	0.378106	0.0138667	0.0658065	0.802683
Q3UCQ1_S_243	Q3UCQ1	MOUSE Forkhead box protein K2 OS	Foxk2	0.262711	0.103404	0.192386	0.167946	0.0880753	0.0743226	0.212919	0.109406	0.0877018	0.194165	0.540316	0.674776	0.651437
Q8BPP2_S_47	Q8BPP2	MOUSE Putative uncharacterized protein (Fragment) OS	Foxo1	0.828096	0.752815	0.829259	0.829223	0.760604	0.520999	0.527164	0.561218	0.586319	0.496646	4.533e-06	0.00618519	0.636598
Q4VA05_S_138	Q4VA05	MOUSE Forkhead box S1 OS	Foxs1	0.467312	0.500818	0.406509	0.34412	0.453307	0.332488	0.465836	0.298503	0.294466	0.387157	0.0994895	0.213326	0.733471
Q8BP78_S_283	Q8BP78	MOUSE Protein FRA10AC1 homolog OS	Fra10ac1	1.1586	0.981864	1.13343	1.05999	1.16243	0.882401	0.881961	0.878668	1.13624	0.9175	0.0328983	0.108053	0.778521
Q8BP78_S_243	Q8BP78	MOUSE Protein FRA10AC1 homolog OS	Fra10ac1	0.785021	0.733657	0.669501	0.55693	0.770247	0.560379	0.446052	0.687098	0.59998	0.517151	0.0411364	0.124175	0.763816
Q8BP78_S_285	Q8BP78	MOUSE Protein FRA10AC1 homolog OS	Fra10ac1	3.44014	2.82908	3.22848	2.83118	3.12798	3.08529	2.9796	2.73892	3.25237	2.72807	0.412227	0.565379	0.952564
Q8BP78_S_248	Q8BP78	MOUSE Protein FRA10AC1 homolog OS	Fra10ac1	0.221585	0.320531	0.287596	0.247565	0.167373	0.291782	0.247594	0.215095	0.23992	0.187042	0.702162	0.803381	0.96912
Q8BP78_S_250	Q8BP78	MOUSE Protein FRA10AC1 homolog OS	Fra10ac1	1.4032	1.45267	1.76416	1.39941	1.25483	1.52437	1.58931	1.47826	1.19194	1.49533	0.992968	0.995367	1.06566
Q3TB04_S_402	Q3TB04	MOUSE FERM domain-containing protein 4A OS	Frmd4a	0.497544	0.441399	0.445539	0.460384	0.392445	0.426231	0.49131	0.466519	0.416096	0.387844	0.70395	0.804751	0.956665
D3Z5B2_S_24	D3Z5B2	MOUSE FERM domain-containing protein 8 (Fragment) OS	Frmd8	0.631228	0.387848	0.403214	0.398042	0.461809	0.38796	0.392023	0.435865	0.398281	0.316447	0.210685	0.350764	0.972247
D3Z5B2_S_20	D3Z5B2	MOUSE FERM domain-containing protein 8 (Fragment) OS	Frmd8	0.434562	0.647387	0.571954	0.42595	0.593417	0.458537	0.461812	0.488064	0.822544	0.376728	0.887808	0.932296	0.807429
B2RY18_S_1247	B2RY18	MOUSE FERM and PDZ domain containing 1 OS	Frmpd1	0.272141	0.288631	0.242662	0.230885	0.230479	0.235848	0.210957	0.227363	0.318322	0.212909	0.62332	0.742488	0.936951
A0A140LI67_S_238	A0A140LI67	MOUSE Protein Gm626 OS	Frmpd2	0.198455	0.205717	0.195529	0.191266	0.186896	0.359393	0.361121	0.359653	0.383882	0.512148	0.00236463	0.0265495	1.8469
E9Q8I9_S_2495	E9Q8I9	MOUSE Protein furry homolog OS	Fry	1.10039	1.66299	1.57509	2.3685	2.42986	2.57858	2.72034	2.74203	2.69045	2.61799	0.0283134	0.0988792	1.61784
E9Q8I9_S_1940	E9Q8I9	MOUSE Protein furry homolog OS	Fry	2.83893	2.68359	2.86712	2.50419	3.20596	2.9015	3.10276	2.98628	2.90652	2.42583	0.792294	0.867265	1.02381
Q61553_S_39	Q61553	MOUSE Fascin OS	Fscn1	0.910936	0.943789	1.0507	0.875202	0.76144	0.727427	0.815785	0.819771	0.776724	0.77455	0.0534532	0.146219	0.852666
P09528_S_5	P09528	MOUSE Ferritin heavy chain OS	Fth1	1.19524	1.09669	1.00129	0.77549	0.839867	0.597354	0.665004	0.517775	0.579955	0.686445	0.00617292	0.0435052	0.596585
P09528_S_114	P09528	MOUSE Ferritin heavy chain OS	Fth1	0.706102	0.725343	1.05535	0.778289	0.85571	0.567642	0.764884	0.753889	0.681225	0.725886	0.132951	0.258734	0.932669
P09528_S_182	P09528	MOUSE Ferritin heavy chain OS	Fth1	0.370679	0.470437	0.428754	0.33726	0.335184	0.291966	0.433764	0.22842	0.47474	0.281156	0.424813	0.575717	0.787651
Q9CPX4_S_169	Q9CPX4	MOUSE Ferritin OS	Ftl1	0.140589	0.243321	0.345246	0.207951	0.260191	0.181781	0.190858	0.231324	0.203218	0.136632	0.221327	0.363277	0.784385
Q9DBE9_S_335	Q9DBE9	MOUSE pre-rRNA processing protein FTSJ3 OS	Ftsj3	0.122293	0.138875	0.155748	0.122647	0.120007	0.110642	0.0830557	0.093101	0.0869509	0.103509	0.00327211	0.0309918	0.759099
Q9DBE9_S_336	Q9DBE9	MOUSE pre-rRNA processing protein FTSJ3 OS	Ftsj3	0.122293	0.138875	0.155748	0.122647	0.120007	0.110642	0.0830557	0.093101	0.0869509	0.103509	0.00327211	0.0309918	0.759099
B2X2D8_S_89	B2X2D8	MOUSE ASL1/FUT8 fusion OS	Fut8	0.517261	0.402499	0.437329	0.383799	0.376784	0.43823	0.373986	0.313679	0.407678	0.432853	0.40534	0.558214	1.01287
A0A0G2JEP0_S_452	A0A0G2JEP0	MOUSE Fragile X mental retardation syndrome-related protein 1 OS	Fxr1	1.43261	1.81619	1.4228	1.28699	1.51255	1.15665	1.23644	1.06387	1.45489	1.3388	0.0623318	0.161706	0.863067
A0A0G2JEP0_S_435	A0A0G2JEP0	MOUSE Fragile X mental retardation syndrome-related protein 1 OS	Fxr1	0.212872	0.266714	0.0863696	0.203036	0.176776	0.152989	0.0909904	0.0756712	0.153249	0.198624	0.180991	0.316603	0.753506
A0A0G2JEP0_S_438	A0A0G2JEP0	MOUSE Fragile X mental retardation syndrome-related protein 1 OS	Fxr1	0.0898681	0.192216	0.0205505	0.0978723	0.0673173	0.103257	0.0366984	0.0546961	0.0694292	0.132467	0.678921	0.784566	0.772567
Q9WVR4_S_604	Q9WVR4	MOUSE Fragile X mental retardation syndrome-related protein 2 OS	Fxr2	2.11512	1.8333	2.06611	1.61403	1.5373	1.46575	1.15183	1.12239	1.30242	1.08483	0.00333342	0.0313112	0.628283
Q9WVR4_S_602	Q9WVR4	MOUSE Fragile X mental retardation syndrome-related protein 2 OS	Fxr2	1.33653	0.995058	1.12835	0.957064	0.773199	0.746009	0.571434	0.537583	0.526457	0.431681	0.00400603	0.0346254	0.540253
Q9WVR4_S_449	Q9WVR4	MOUSE Fragile X mental retardation syndrome-related protein 2 OS	Fxr2	0.339933	0.632145	0.554708	0.470709	0.480067	0.444766	0.439265	0.469907	0.329959	0.454924	0.261537	0.40738	0.926466
Q8VDC1_T_372	Q8VDC1	MOUSE FYVE and coiled-coil domain-containing protein 1 OS	Fyco1	2.05985	2.50858	1.90863	2.10406	1.79595	1.89096	1.82022	1.79207	2.19004	1.68278	0.218509	0.359866	0.883664
Q91Z49_S_23	Q91Z49	MOUSE UAP56-interacting factor OS	Fyttd1	2.28662	2.22489	2.80036	2.48111	1.94946	2.12654	2.26799	2.27765	2.06786	2.28754	0.381553	0.533658	0.991852
P97855_S_149	P97855	MOUSE Ras GTPase-activating protein-binding protein 1 OS	G3bp1	0.32353	0.194324	0.139391	0.154818	0.243862	0.118877	0.135653	0.198001	0.210472	0.187169	0.318958	0.469137	0.96318
P97855_S_231	P97855	MOUSE Ras GTPase-activating protein-binding protein 1 OS	G3bp1	4.81564	4.27627	5.05157	3.91875	4.35791	4.8808	4.6826	4.12287	4.60698	4.19318	0.958908	0.976692	1.05715
Q542W3_T_227	Q542W3	MOUSE GTPase activating protein (SH3 domain) binding protein 2 OS	G3bp2	3.50159	3.17314	3.25355	3.64599	3.70043	4.2202	4.45979	4.56769	4.04314	4.06515	0.00056934	0.0153857	1.20522
Q3ZB59_S_626	Q3ZB59	MOUSE GRB2-associated-binding protein 2 OS	Gab2	0.611841	0.408162	0.355879	0.484842	0.429144	0.366737	0.282685	0.23563	0.311912	0.236304	0.0131195	0.0638169	0.658718
Q3ZB59_S_402	Q3ZB59	MOUSE GRB2-associated-binding protein 2 OS	Gab2	0.204135	0.243737	0.214038	0.184819	0.283105	0.136482	0.207358	0.17127	0.156053	0.149058	0.020952	0.0834495	0.729091
F6SLK1_S_112	F6SLK1	MOUSE Cyclin-G-associated kinase (Fragment) OS	Gak	0.270959	0.211838	0.260786	0.166152	0.190001	0.145504	0.15819	0.135549	0.144959	0.143421	0.0198186	0.080742	0.684294
[truncated: 4,812 more rows]
