# Supplementary material for: Inhibition of a Novel CLK1-THRAP3-PPARγ Axis Improves Insulin Sensitivity
Source: Front Physiol. 2021 Aug 30;12:699578. doi: 10.3389/fphys.2021.699578 (PMC8435799; doi:10.3389/fphys.2021.699578)
Supplement: Supplementary file 2 [file Data_Sheet_2.xlsx]

## Sheet: Sheet1
Table S2, related to Figure5 Interacting proteins of CLK1 used for Figure 5A.
Gene names	Protein names	intensity		Fold Change CLK1/Ctrl
		CLK1	control
THRAP3	Thyroid hormone receptor-associated protein 3	17308000	403330	42.9128
RPL27	60S ribosomal protein L27	45276000	1882800	24.0472
HIST1H4A	Histone H4	74276000	3781400	19.6425
ANKS1B	Ankyrin repeat and sterile alpha motif domain-containing protein 1B	53923000	3243900	16.6229
SRRT	Serrate RNA effector molecule homolog	25167000	1660200	15.159
BCLAF1	Bcl-2-associated transcription factor 1	13151000	1154500	11.3911
DSG1	Desmoglein-1	20430000	2303700	8.86834
JUP	Junction plakoglobin	31340000	4319700	7.25513
H2AFV;HIST1H2AJ;HIST1H2AH;H2AFZ;H2AFJ;HIST2H2AC;HIST1H2AC;HIST2H2AB;HIST3H2A;HIST2H2AA3;HIST1H2AD;HIST1H2AG;HIST1H2AB;HIST1H2AA;H2AFX	Histone H2A;Histone H2A.V;Histone H2A type 1-J;Histone H2A type 1-H;Histone H2A.Z;Histone H2A.J;Histone H2A type 2-C;Histone H2A type 1-C;Histone H2A type 2-B;Histone H2A type 3;Histone H2A type 2-A;Histone H2A type 1-D;Histone H2A type 1;Histone H2A type 1-B/E;Histone H2A type 1-A;Histone H2AX	17943000	2515800	7.13212
KPRP	Keratinocyte proline-rich protein	7940900	1145500	6.93226
RPLP0;RPLP0P6	60S acidic ribosomal protein P0;60S acidic ribosomal protein P0-like	164990000	32133000	5.1346
PGAM5	Serine/threonine-protein phosphatase PGAM5, mitochondrial	410050000	80239000	5.11036
XRN2	5-3 exoribonuclease 2	12330000	2416200	5.10305
SNRPF	Small nuclear ribonucleoprotein F	31511000	6285500	5.01328
RPL37A;RPL37AP8	60S ribosomal protein L37a;Putative 60S ribosomal protein L37a-like protein	14305000	3040900	4.7042
LDHA	L-lactate dehydrogenase A chain	5883000	1480300	3.97419
HIST1H2BC;HIST1H2BN;HIST1H2BM;HIST1H2BH;HIST2H2BF;HIST1H2BD;H2BFS;HIST1H2BK;HIST2H2BE;HIST1H2BB;HIST1H2BO;HIST1H2BJ	Histone H2B;Histone H2B type 1-M;Histone H2B type 1-N;Histone H2B type 1-H;Histone H2B type 2-F;Histone H2B type 1-C/E/F/G/I;Histone H2B type 1-D;Histone H2B type F-S;Histone H2B type 1-K;Histone H2B type 2-E;Histone H2B type 1-B;Histone H2B type 1-O;Histone H2B type 1-J	205060000	59962000	3.41983
HSPA5	78 kDa glucose-regulated protein	74643000	22745000	3.28173
RPS15A	40S ribosomal protein S15a	159330000	50238000	3.1715
AGO1;AGO3;AGO4	Protein argonaute;Protein argonaute-1;Protein argonaute-3;Protein argonaute-4	10408000	3383600	3.07601
RPL29	60S ribosomal protein L29	74034000	24793000	2.98608
CCT7	T-complex protein 1 subunit eta	5581800	1891400	2.95115
YWHAQ	14-3-3 protein theta	12303000	4171300	2.94944
DSP	Desmoplakin	185950000	63258000	2.93955
RPS10;RPS10-NUDT3;RPS10P5	40S ribosomal protein S10;Putative 40S ribosomal protein S10-like	27124000	9319600	2.91043
SRSF1	Serine/arginine-rich splicing factor 1	10560000	3644800	2.89728
RPL26;KRBA2;RPL26L1	60S ribosomal protein L26;60S ribosomal protein L26-like 1	89846000	32020000	2.80593
GNB2L1	Guanine nucleotide-binding protein subunit beta-2-like 1;Guanine nucleotide-binding protein subunit beta-2-like 1, N-terminally processed	14573000	5243900	2.77904
CASP7	Caspase-7;Caspase-7 subunit p20;Caspase-7 subunit p11	105470000	39040000	2.70159
PHB2	Prohibitin-2	15659000	5948600	2.63238
DCD	Dermcidin;Survival-promoting peptide;DCD-1	30386000	11816000	2.5716
SRP14	Signal recognition particle 14 kDa protein	17139000	6670600	2.56933
EPRS	Bifunctional glutamate/proline--tRNA ligase;Glutamate--tRNA ligase;Proline--tRNA ligase	31738000	12410000	2.55745
EMD	Emerin	3031100	1236100	2.45215
SRRM2	Serine/arginine repetitive matrix protein 2	11071000	4606800	2.40319
ACTG1;ACTG2;ACTA1;ACTC1;ACTA2	Actin, cytoplasmic 2;Actin, cytoplasmic 2, N-terminally processed;Actin, gamma-enteric smooth muscle;Actin, alpha skeletal muscle;Actin, alpha cardiac muscle 1;Actin, aortic smooth muscle	594690000	250280000	2.3761
TSFM	Elongation factor Ts, mitochondrial	30649000	13128000	2.33463
WDR5	WD repeat-containing protein 5	2099700	900220	2.33243
RPS9	40S ribosomal protein S9	76267000	32772000	2.3272
RPL13A;RPL13a;RPL13AP3	60S ribosomal protein L13a;Putative 60S ribosomal protein L13a protein RPL13AP3	68004000	29289000	2.32183
HNRNPA2B1	Heterogeneous nuclear ribonucleoproteins A2/B1	1573300000	691200000	2.27619
RRBP1	Ribosome-binding protein 1	7686200	3390700	2.26685
TNRC6C	Trinucleotide repeat-containing gene 6C protein	13210000	5928600	2.22818
H1F0	Histone H1.0;Histone H1.0, N-terminally processed	2869600	1299600	2.20806
SEC24B	Protein transport protein Sec24B	5732700	2615900	2.19148
RPL7A	60S ribosomal protein L7a	168480000	77186000	2.18278
CCT4	T-complex protein 1 subunit delta	6513500	3112600	2.09262
ERH	Enhancer of rudimentary homolog	51134000	25064000	2.04014
RPL4	60S ribosomal protein L4	182440000	90639000	2.01282
NCOA3	Nuclear receptor coactivator 3	59135000	29391000	2.01201
MATR3	Matrin-3	5527400	2794500	1.97796
ANXA2;ANXA2P2	Annexin;Annexin A2;Putative annexin A2-like protein	5828200	2950500	1.97533
RPL34	60S ribosomal protein L34	71633000	36553000	1.9597
YWHAE	14-3-3 protein epsilon	18488000	9476700	1.95089
RPL11	60S ribosomal protein L11	229340000	118920000	1.92852
HSPD1	60 kDa heat shock protein, mitochondrial	134280000	70487000	1.90503
PSMC5	26S protease regulatory subunit 8	2235400	1174400	1.90344
SNRPD3	Small nuclear ribonucleoprotein Sm D3	115950000	61345000	1.89013
PKM	Pyruvate kinase;Pyruvate kinase PKM	5531800	2933900	1.88548
FLNA	Filamin-A	19140000	10330000	1.85286
DHX36	ATP-dependent RNA helicase DHX36	5642500	3076300	1.83418
SMARCE1	SWI/SNF-related matrix-associated actin-dependent regulator of chromatin subfamily E member 1	10097000	5548300	1.81984
MOV10	Putative helicase MOV-10	63317000	34854000	1.81664
FN1	Fibronectin;Anastellin;Ugl-Y1;Ugl-Y2;Ugl-Y3	9216100	5081600	1.81362
SERBP1	Plasminogen activator inhibitor 1 RNA-binding protein	16434000	9132100	1.79959
EIF3G	Eukaryotic translation initiation factor 3 subunit G	5508900	3068400	1.79537
CCT5	T-complex protein 1 subunit epsilon	7712800	4314300	1.78773
RPS8	40S ribosomal protein S8	268270000	155610000	1.72399
RPL6	60S ribosomal protein L6	81032000	47275000	1.71406
PCMT1	Protein-L-isoaspartate O-methyltransferase;Protein-L-isoaspartate(D-aspartate) O-methyltransferase	285590000	166930000	1.71084
H3F3B;H3F3A;HIST2H3A;HIST3H3;HIST1H3A;HIST2H3PS2;H3F3C	Histone H3;Histone H3.2;Histone H3.1t;Histone H3.3;Histone H3.1;Histone H3.3C	37688000	22073000	1.70743
PRPF19	Pre-mRNA-processing factor 19	12137000	7161300	1.6948
RPL3	60S ribosomal protein L3	170970000	101150000	1.69026
ATAD3A;ATAD3B	ATPase family AAA domain-containing protein 3A;ATPase family AAA domain-containing protein 3B	30758000	18207000	1.68935
RPL18A	60S ribosomal protein L18a	40185000	24119000	1.66611
RPS19	40S ribosomal protein S19	215080000	130740000	1.6451
SLC25A11	Mitochondrial 2-oxoglutarate/malate carrier protein	8770500	5347500	1.64011
HNRNPM	Heterogeneous nuclear ribonucleoprotein M	246940000	154190000	1.60153
TIA1	Nucleolysin TIA-1 isoform p40	2268800	1418700	1.59921
RPL28	60S ribosomal protein L28	191510000	121330000	1.57842
HSP90AB1	Heat shock protein HSP 90-beta	189830000	120390000	1.57679
HSPA8	Heat shock cognate 71 kDa protein	479570000	304290000	1.57603
TAF15	TATA-binding protein-associated factor 2N	38408000	24429000	1.57223
SPTLC2;SPTLC3	Serine palmitoyltransferase 3;Serine palmitoyltransferase 2	24397000	15717000	1.55227
ATP5A1	ATP synthase subunit alpha, mitochondrial	14116000	9115300	1.54861
CAPRIN1	Caprin-1	205330000	133690000	1.53587
RPS3A	40S ribosomal protein S3a	311430000	205300000	1.51695
FAM195A	Protein FAM195A	11588000	7664900	1.51183
RPL36	60S ribosomal protein L36	35025000	23857000	1.46812
G3BP2	Ras GTPase-activating protein-binding protein 2	47953000	32736000	1.46484
G3BP1	Ras GTPase-activating protein-binding protein 1	74558000	51214000	1.45581
RPL12	60S ribosomal protein L12	105550000	72633000	1.4532
TUBB;TUBB2B;TUBB2A	Tubulin beta chain;Tubulin beta-2B chain;Tubulin beta-2A chain	216040000	150460000	1.43586
RPL13	60S ribosomal protein L13	247030000	172330000	1.43347
EEF2	Elongation factor 2	16538000	11637000	1.42116
CAD	CAD protein;Glutamine-dependent carbamoyl-phosphate synthase;Aspartate carbamoyltransferase;Dihydroorotase	45770000	32594000	1.40425
EEF1A1;EEF1A1P5;EEF1A2	Elongation factor 1-alpha 1;Putative elongation factor 1-alpha-like 3;Elongation factor 1-alpha 2	214670000	154490000	1.38954
SHROOM3	Protein Shroom3	97603000	70611000	1.38226
NCL	Nucleolin	257200000	188380000	1.36533
PABPC4	Polyadenylate-binding protein 4	190010000	139310000	1.36394
FMR1	Fragile X mental retardation protein 1	2223900	1652700	1.34562
DHX15	Putative pre-mRNA-splicing factor ATP-dependent RNA helicase DHX15	8826000	6633200	1.33058
XRCC5	X-ray repair cross-complementing protein 5	50730000	38564000	1.31548
PCBP2;PCBP3	Poly(rC)-binding protein 2;Poly(rC)-binding protein 3	23593000	18070000	1.30564
RPS3	40S ribosomal protein S3	156120000	119600000	1.30535
FAM120A	Constitutive coactivator of PPAR-gamma-like protein 1	13817000	10723000	1.28854
LARP4B	La-related protein 4B	7916500	6181300	1.28072
RPL8	60S ribosomal protein L8	132320000	103440000	1.2792
YBX1	Nuclease-sensitive element-binding protein 1	125800000	98501000	1.27714
RAN	GTP-binding nuclear protein Ran	8587800	6788300	1.26509
PRDX2	Peroxiredoxin-2	7417600	5866500	1.2644
RPS16	40S ribosomal protein S16	152900000	122350000	1.24969
TUFM	Elongation factor Tu, mitochondrial	22582000	18141000	1.2448
RPL23A	60S ribosomal protein L23a	75854000	61118000	1.24111
SMARCA4	Transcription activator BRG1	16829000	13569000	1.24025
MARS	Methionine--tRNA ligase, cytoplasmic	6922400	5700100	1.21443
RPS25	40S ribosomal protein S25	229650000	189730000	1.2104
VCP	Transitional endoplasmic reticulum ATPase	21704000	17944000	1.20954
APOE	Apolipoprotein E	25191000	20947000	1.20261
RBMX;RBMXL1	RNA-binding motif protein, X chromosome;RNA-binding motif protein, X chromosome, N-terminally processed;RNA binding motif protein, X-linked-like-1	275480000	230260000	1.19639
RPL35	60S ribosomal protein L35	203440000	170830000	1.19089
HNRNPA1;HNRNPA1L2	Heterogeneous nuclear ribonucleoprotein A1;Heterogeneous nuclear ribonucleoprotein A1, N-terminally processed;Heterogeneous nuclear ribonucleoprotein A1-like 2	527650000	446370000	1.18209
RPS18	40S ribosomal protein S18	596350000	511600000	1.16566
FAM98B	Protein FAM98B	89029000	76672000	1.16117
HNRNPH3	Heterogeneous nuclear ribonucleoprotein H3	168700000	148100000	1.1391
VIM	Vimentin	8081000	7104000	1.13753
RPL14	60S ribosomal protein L14	86753000	76365000	1.13603
HNRNPF	Heterogeneous nuclear ribonucleoprotein F;Heterogeneous nuclear ribonucleoprotein F, N-terminally processed	15363000	13665000	1.12426
SPTAN1	Spectrin alpha chain, non-erythrocytic 1	4770900	4264700	1.1187
SEC23A	Protein transport protein Sec23A	3180800	2849400	1.11631
LRRC10B	Leucine-rich repeat-containing protein 10B	924200000	834970000	1.10687
SNRPB2	U2 small nuclear ribonucleoprotein B	3554600	3220300	1.10381
FASN	Fatty acid synthase;[Acyl-carrier-protein] S-acetyltransferase;[Acyl-carrier-protein] S-malonyltransferase;3-oxoacyl-[acyl-carrier-protein] synthase;3-oxoacyl-[acyl-carrier-protein] reductase;3-hydroxyacyl-[acyl-carrier-protein] dehydratase;Enoyl-[acyl-carrier-protein] reductase;Oleoyl-[acyl-carrier-protein] hydrolase	5765500	5260900	1.09592
AGO2	Protein argonaute-2	238330000	219900000	1.08381
RPA1	Replication protein A 70 kDa DNA-binding subunit;Replication protein A 70 kDa DNA-binding subunit, N-terminally processed	5558200	5175700	1.0739
ATXN2	Ataxin-2	218010000	203210000	1.07283
EXOSC3	Exosome complex component RRP40	5174200	4827700	1.07177
DARS	Aspartate--tRNA ligase, cytoplasmic	7557100	7066600	1.06941
RBM14	RNA-binding protein 14	198500000	188020000	1.05574
HSPA4	Heat shock 70 kDa protein 4	29096000	27900000	1.04287
HNRNPA0	Heterogeneous nuclear ribonucleoprotein A0	46602000	45384000	1.02684
RBMS1;RBMS2	RNA-binding motif, single-stranded-interacting protein 1;RNA-binding motif, single-stranded-interacting protein 2	3512300	3431000	1.0237
HNRNPH2	Heterogeneous nuclear ribonucleoprotein H2;Heterogeneous nuclear ribonucleoprotein H2, N-terminally processed	5433600	5390200	1.00805
TNRC6A	Trinucleotide repeat-containing gene 6A protein	50835000	50638000	1.00389
SYNCRIP	Heterogeneous nuclear ribonucleoprotein Q	86198000	86097000	1.00117
HNRNPL	Heterogeneous nuclear ribonucleoprotein L	70793000	71433000	0.991041
RPL10;RPL10L	60S ribosomal protein L10;60S ribosomal protein L10-like	49731000	50246000	0.98975
STAU1	Double-stranded RNA-binding protein Staufen homolog 1	8853500	8973900	0.986583
BAG4	BAG family molecular chaperone regulator 4	6323700	6455900	0.979523
SNRNP70	U1 small nuclear ribonucleoprotein 70 kDa	200830000	206710000	0.971554
RPL18	60S ribosomal protein L18	81563000	84685000	0.963134
RPS11	40S ribosomal protein S11	357210000	372310000	0.959442
RPL15	60S ribosomal protein L15;Ribosomal protein L15	92118000	97258000	0.947151
RPS6	40S ribosomal protein S6	296860000	314120000	0.945053
PRDX1	Peroxiredoxin-1	109460000	116500000	0.939571
HIST1H1C;HIST1H1E	Histone H1.2;Histone H1.4	671290000	725940000	0.924718
YBX3	Y-box-binding protein 3	16680000	18456000	0.903771
HSPA9	Stress-70 protein, mitochondrial	230640000	255410000	0.903019
DDX6	Probable ATP-dependent RNA helicase DDX6	12215000	13881000	0.87998
ELAVL1	ELAV-like protein 1	91590000	104420000	0.877131
RPL22	60S ribosomal protein L22	38415000	43908000	0.874898
HNRNPD	Heterogeneous nuclear ribonucleoprotein D0	185720000	214490000	0.865868
TNRC6B	Trinucleotide repeat-containing gene 6B protein	777510000	910170000	0.854247
YTHDF2	YTH domain-containing family protein 2	5792400	6814600	0.849999
EEF1E1;EEF1E1-BLOC1S5	Eukaryotic translation elongation factor 1 epsilon-1	10835000	13147000	0.824142
CLTB	Clathrin light chain B	51588000	64024000	0.80576
LSM12	Protein LSM12 homolog	14400000	18257000	0.788739
DDX21	Nucleolar RNA helicase 2	16714000	21198000	0.788471
CLTC	Clathrin heavy chain 1	721370000	920060000	0.784047
IGF2BP2	Insulin-like growth factor 2 mRNA-binding protein 2	14907000	19167000	0.777743
HSP90AA1	Heat shock protein HSP 90-alpha	27504000	35582000	0.772975
KHSRP	Far upstream element-binding protein 2	65744000	85543000	0.768549
HNRNPAB	Heterogeneous nuclear ribonucleoprotein A/B	60366000	79083000	0.763325
IGHG2	Ig gamma-2 chain C region	21075000	27881000	0.755891
RPL10A	60S ribosomal protein L10a	65488000	87557000	0.747947
PUM1;PUM2	Pumilio homolog 2;Pumilio homolog 1	12336000	16599000	0.743177
EIF3E	Eukaryotic translation initiation factor 3 subunit E	10289000	13863000	0.742191
KHDRBS1	KH domain-containing, RNA-binding, signal transduction-associated protein 1	125950000	170280000	0.739664
ILF2	Interleukin enhancer-binding factor 2	113370000	154210000	0.735166
UBA52;UBB;RPS27A;UBC	Ubiquitin-60S ribosomal protein L40;Ubiquitin;60S ribosomal protein L40;Ubiquitin-40S ribosomal protein S27a;Ubiquitin;40S ribosomal protein S27a;Polyubiquitin-B;Ubiquitin;Polyubiquitin-C;Ubiquitin	49751000	68051000	0.731084
TUBB4B;TUBB8;TUBB4A	Tubulin beta-4B chain;Tubulin beta-8 chain;Tubulin beta-4A chain	12441000	17047000	0.729806
TRIM21	E3 ubiquitin-protein ligase TRIM21	41757000	57776000	0.72274
PZP;A2M	Pregnancy zone protein;Alpha-2-macroglobulin	6110700	8473100	0.721188
DDX3X;DDX3Y	ATP-dependent RNA helicase DDX3X;ATP-dependent RNA helicase DDX3Y	158050000	219590000	0.71975
PABPN1	Polyadenylate-binding protein 2	13949000	19507000	0.715077
FUBP3	Far upstream element-binding protein 3	12583000	17627000	0.713848
NONO	Non-POU domain-containing octamer-binding protein	290600000	413620000	0.702577
ATXN2L	Ataxin-2-like protein	116840000	168130000	0.694938
PTBP1;PTBP3	Polypyrimidine tract-binding protein 1;Polypyrimidine tract-binding protein 3	10181000	14691000	0.693009
RPL7	60S ribosomal protein L7	65842000	95097000	0.692367
ACTB	Actin, cytoplasmic 1;Actin, cytoplasmic 1, N-terminally processed	4944900	7218800	0.685003
SMARCB1	SWI/SNF-related matrix-associated actin-dependent regulator of chromatin subfamily B member 1	8322800	12170000	0.683878
AHCY	Adenosylhomocysteinase	51944000	77631000	0.669114
TARS2	Threonine--tRNA ligase, mitochondrial	45303000	67985000	0.666368
RPS14	40S ribosomal protein S14	213200000	320040000	0.666167
ZC3HAV1	Zinc finger CCCH-type antiviral protein 1	3884000	5882200	0.660297
SNRPN;SNRPB	Small nuclear ribonucleoprotein-associated proteins B and B;Small nuclear ribonucleoprotein-associated protein N	77457000	117520000	0.659096
H1FX	Histone H1x	13677000	20809000	0.657264
RPL35A	60S ribosomal protein L35a	37955000	57778000	0.656911
TRIM11	E3 ubiquitin-protein ligase TRIM11	9417600	14910000	0.63163
SFPQ	Splicing factor, proline- and glutamine-rich	595470000	944390000	0.630534
NUFIP2	Nuclear fragile X mental retardation-interacting protein 2	30602000	48796000	0.627142
RPL24	60S ribosomal protein L24	46716000	75271000	0.620637
TUBA1C;TUBA1B;TUBA1A;TUBA3C;KLK9;TUBA4A;TUBA3E	Tubulin alpha-1B chain;Tubulin alpha-1A chain;Tubulin alpha-1C chain;Tubulin alpha-3C/D chain;Tubulin alpha-4A chain;Tubulin alpha-3E chain	92575000	149320000	0.619977
EEF1D	Elongation factor 1-delta	6132400	9976000	0.614715
DHX9	ATP-dependent RNA helicase A	120250000	197970000	0.607415
HNRNPH1	Heterogeneous nuclear ribonucleoprotein H;Heterogeneous nuclear ribonucleoprotein H, N-terminally processed	392360000	647840000	0.605643
RPS17	40S ribosomal protein S17	22629000	38417000	0.589036
RPS2	40S ribosomal protein S2	118630000	204100000	0.581235
RPL36A;RPL36A-HNRNPH2;RPL36AL	60S ribosomal protein L36a;60S ribosomal protein L36a-like	10133000	17501000	0.578995
RPS15	40S ribosomal protein S15	26990000	47622000	0.566755
RPL23	60S ribosomal protein L23	287780000	508930000	0.565461
SLC25A6	ADP/ATP translocase 3;ADP/ATP translocase 3, N-terminally processed	14758000	26246000	0.562295
HNRNPUL1	Heterogeneous nuclear ribonucleoprotein U-like protein 1	99988000	178340000	0.560659
RPS4X;RPS4Y2	40S ribosomal protein S4, X isoform;40S ribosomal protein S4, Y isoform 2	213080000	385950000	0.552092
FAM98A	Protein FAM98A	167900000	305850000	0.548962
SEC24C	Protein transport protein Sec24C	8538800	15627000	0.546413
RPL17	60S ribosomal protein L17	55080000	102680000	0.536424
RPL38	60S ribosomal protein L38	26713000	49954000	0.534752
LGALS3BP	Galectin-3-binding protein	1316300	2469300	0.533066
SNRPD2	Small nuclear ribonucleoprotein Sm D2	156400000	294680000	0.530745
IGF2BP3	Insulin-like growth factor 2 mRNA-binding protein 3	62563000	118590000	0.527557
PAICS	Multifunctional protein ADE2;Phosphoribosylaminoimidazole-succinocarboxamide synthase;Phosphoribosylaminoimidazole carboxylase	3866400	7465000	0.517937
DDX17	Probable ATP-dependent RNA helicase DDX17	182590000	355690000	0.51334
RPS7	40S ribosomal protein S7	72237000	141450000	0.510689
HNRNPDL	Heterogeneous nuclear ribonucleoprotein D-like	35062000	69272000	0.50615
ILF3	Interleukin enhancer-binding factor 3	126560000	250330000	0.505573
TCOF1	Treacle protein	5499000	11042000	0.498008
RPL30	60S ribosomal protein L30	36453000	74158000	0.491559
TGM2	Protein-glutamine gamma-glutamyltransferase 2	14035000	28633000	0.490169
RPSA	40S ribosomal protein SA	23847000	49115000	0.485534
RPS24	40S ribosomal protein S24	12258000	25694000	0.477076
RPS5	40S ribosomal protein S5;40S ribosomal protein S5, N-terminally processed	61045000	129970000	0.469685
PHB	Prohibitin	18236000	39234000	0.464801
DDX1	ATP-dependent RNA helicase DDX1	580630000	1271800000	0.456542
SLC25A5;SLC25A4	ADP/ATP translocase 2;ADP/ATP translocase 2, N-terminally processed;ADP/ATP translocase 1	172680000	380520000	0.4538
ACTL6A	Actin-like protein 6A	15165000	33950000	0.446686
HNRNPK	Heterogeneous nuclear ribonucleoprotein K	201660000	452350000	0.445805
RPS27;RPS27L	40S ribosomal protein S27;40S ribosomal protein S27-like	41739000	94230000	0.442948
CKMT1A;CKMT1B	Creatine kinase U-type, mitochondrial	264860000	614300000	0.431157
PCBP1	Poly(rC)-binding protein 1	4717100	10966000	0.430157
DDX5	Probable ATP-dependent RNA helicase DDX5	631630000	1507700000	0.418936
LARP1	La-related protein 1	76349000	182510000	0.418328
PABPC1;PABPC3	Polyadenylate-binding protein 1;Polyadenylate-binding protein 3	939730000	2263600000	0.415148
IGF2BP1	Insulin-like growth factor 2 mRNA-binding protein 1	313190000	761840000	0.411097
HNRNPU	Heterogeneous nuclear ribonucleoprotein U	177460000	433780000	0.409101
HNRNPA3	Heterogeneous nuclear ribonucleoprotein A3	163400000	412560000	0.396064
DSG4	Desmoglein-4	4944800	12676000	0.390092
CBLN1	Cerebellin-1;Cerebellin;[des-Ser1]-cerebellin	22116000	57389000	0.38537
CLTA	Clathrin light chain A	54032000	142370000	0.379518
GAPDH	Glyceraldehyde-3-phosphate dehydrogenase	29977000	80661000	0.371642
RPS13	40S ribosomal protein S13	136720000	369690000	0.369823
DNAJC10	DnaJ homolog subfamily C member 10	5976100	16319000	0.366205
CDC5L	Cell division cycle 5-like protein	35929000	99113000	0.362505
RTCB	tRNA-splicing ligase RtcB homolog	316620000	882860000	0.35863
RPL27A	60S ribosomal protein L27a	54273000	151570000	0.358072
EWSR1	RNA-binding protein EWS	438890000	1285800000	0.341336
MED15	Mediator of RNA polymerase II transcription subunit 15	13180000	39713000	0.331881
DHX30	Putative ATP-dependent RNA helicase DHX30	20281000	61998000	0.327123
XRCC6	X-ray repair cross-complementing protein 6	31486000	101140000	0.311311
ARID1A	AT-rich interactive domain-containing protein 1A	21435000	69137000	0.310037
RPL31	60S ribosomal protein L31	77500000	254190000	0.30489
CD63;SS18	Protein SSXT	1709600	5613000	0.304579
UPF1	Regulator of nonsense transcripts 1	3819700	12574000	0.303778
DPF2	Zinc finger protein ubi-d4	2230700	7825700	0.285048
RCBTB1	RCC1 and BTB domain-containing protein 1	33780000	123740000	0.272992
SRSF7	Serine/arginine-rich splicing factor 7	11792000	45334000	0.260114
SSB	Lupus La protein	15738000	61950000	0.254044
NPM1	Nucleophosmin	103270000	426610000	0.242071
SNRPA	U1 small nuclear ribonucleoprotein A	92591000	414550000	0.223353
HSPA6;HSPA7	Heat shock 70 kDa protein 6;Putative heat shock 70 kDa protein 7	85138000	388250000	0.219287
TFG	Protein TFG	1019700000	5010500000	0.203513
SNRPE	Small nuclear ribonucleoprotein E	16028000	79409000	0.201841
DAZAP1	DAZ-associated protein 1	12953000	64440000	0.201009
C14orf166	UPF0568 protein C14orf166	73131000	365150000	0.200277
RPLP2	60S acidic ribosomal protein P2	40846000	212820000	0.191927
FUS	RNA-binding protein FUS	1017100000	6925700000	0.146859
SNRPC	U1 small nuclear ribonucleoprotein C	22854000	165280000	0.138274
RPS28	40S ribosomal protein S28	12562000	92342000	0.136038
MED31	Mediator of RNA polymerase II transcription subunit 31	351120	2956800	0.11875
RPS12	40S ribosomal protein S12	151070000	2095000000	0.0721098
NPM3	Nucleoplasmin-3	2643000	47823000	0.0552663
